# Supplementary material for: Diaqua­iodido(2,3,5,6-tetra-2-pyridyl­pyrazine-κ3 N 2,N 1,N 6)manganese(II) iodide monohydrate
Source: Acta Crystallogr Sect E Struct Rep Online. 2011 Sep 14;67(Pt 10):m1333. doi: 10.1107/S1600536811035434 (PMC3201512; doi:10.1107/S1600536811035434)
Supplement: Supplementary file 1 [file e-67-m1333-sup1.cif]

##############################################################################
#                                                                            #
# This CIF contains the data in a paper accepted for publication in          #
# Acta Crystallographica Section E. It conforms to the requirements of       #
# Notes for Authors for Acta Crystallographica Section E, and has been       #
# peer reviewed under the auspices of the IUCr Commission on Journals.       #
#                                                                            #
# Full details of the Crystallographic Information File format               #
# are given in the paper "The Crystallographic Information File (CIF):       #
# a New Standard Archive File for Crystallography" by S. R. Hall, F. H.      #
# Allen and I. D. Brown [Acta Cryst. (1991), A47, 655-685].                  #
#                                                                            #
# The current version of the core CIF dictionary is obtainable from          #
# ftp://ftp.iucr.org/pub/cif_core.dic.                                       #
#                                                                            #
# Software is freely available for graphical display of the structure(s)     #
# in this CIF. For information consult the CIF software page                 #
# http://www.iucr.org/resources/cif/software.                                #
#                                                                            #
# This file may be used for bona fide research purposes within the           #
# scientific community so long as proper attribution is given to the journal # 
# article from which it was obtained.                                        #
#                                                                            #
##############################################################################
data_global
_audit_creation_method     SHELXL-97
_journal_date_recd_electronic     2011-08-29
_journal_date_accepted     2011-08-30
_journal_name_full     'Acta Crystallographica, Section E'
_journal_year     2011
_journal_volume     67
_journal_issue     10
_journal_page_first     m1333
_journal_page_last     m1333
_journal_paper_category     QM
_journal_coeditor_code     ZQ2121
_publ_contact_author_name     'Dr. Kwang Ha'
_publ_contact_author_address
; School of Applied Chemical Engineering,
  The Research Institute of Catalysis,
  Chonnam National University,
  Gwangju 500-757,
  Republic of Korea
;
_publ_contact_author_email     hakwang@chonnam.ac.kr
_publ_contact_author_fax     '82 62 530 1909'
_publ_contact_author_phone     '82 62 530 1901'
_publ_section_title
;\
Diaquaiodido(2,3,5,6-tetra-2-pyridylpyrazine-\k^3^<i>N</i>^2^,<i>N</i>^1^,\
<i>N</i>^6^)manganese(II) iodide monohydrate
;
loop_
    _publ_author_name
    _publ_author_footnote
    _publ_author_address
    'Ha, Kwang' .
; School of Applied Chemical Engineering,
  The Research Institute of Catalysis,
  Chonnam National University,
  Gwangju 500-757,
  Republic of Korea
;
data_I
_chemical_name_systematic
;\
Diaquaiodido(2,3,5,6-tetra-2-pyridylpyrazine-
\k^3^<i>N</i>^2^,<i>N</i>^1^,<i>N</i>^6^)manganese(II) iodide monohydrate
;
_chemical_name_common     ?
_chemical_formula_moiety     'C24 H20 I Mn N6 O2, H2 O, I'
_chemical_formula_sum     'C24 H22 I2 Mn N6 O3'
_chemical_formula_structural     ?
_chemical_formula_analytical     ?
_chemical_formula_iupac     '[Mn I (C24 H16 N6) (H2 O)2] I, H2 O'
_chemical_formula_weight     751.22
_chemical_melting_point     ?
_symmetry_cell_setting     monoclinic
_symmetry_space_group_name_H-M     'P 21'
_symmetry_space_group_name_Hall     'P 2yb'
loop_
    _symmetry_equiv_pos_as_xyz
    'x, y, z'
    '-x, y+1/2, -z'
_cell_length_a     7.977(3)
_cell_length_b     13.880(5)
_cell_length_c     12.134(4)
_cell_angle_alpha     90.00
_cell_angle_beta     97.944(7)
_cell_angle_gamma     90.00
_cell_volume     1330.5(8)
_cell_formula_units_Z     2
_cell_measurement_reflns_used     5752
_cell_measurement_theta_min     2.58
_cell_measurement_theta_max     28.33
_cell_measurement_temperature     200(2)
_exptl_crystal_description     'plate'
_exptl_crystal_colour     'orange'
_exptl_crystal_size_max     0.28
_exptl_crystal_size_mid     0.20
_exptl_crystal_size_min     0.12
_exptl_crystal_density_diffrn     1.875
_exptl_crystal_density_meas     ?
_exptl_crystal_density_method     'not measured'
_exptl_crystal_F_000     726
_exptl_absorpt_coefficient_mu     2.854
_exptl_absorpt_correction_type     multi-scan
_exptl_absorpt_process_details     '(SADABS; Bruker, 2000)'
_exptl_absorpt_correction_T_min     0.827714
_exptl_absorpt_correction_T_max     1.000000
_exptl_special_details     ?
_diffrn_ambient_temperature     200(2)
_diffrn_radiation_type     MoK\a
_diffrn_radiation_wavelength     0.71073
_diffrn_radiation_source     'fine-focus sealed tube'
_diffrn_radiation_monochromator     graphite
_diffrn_measurement_device_type     'Bruker SMART 1000 CCD'
_diffrn_measurement_method     '\f and \w'
_diffrn_detector_area_resol_mean     ?
_diffrn_reflns_number     9685
_diffrn_reflns_av_R_equivalents     0.0295
_diffrn_reflns_av_sigmaI/netI     0.0577
_diffrn_reflns_theta_min     2.24
_diffrn_reflns_theta_max     28.39
_diffrn_reflns_theta_full     28.39
_diffrn_measured_fraction_theta_max     0.979
_diffrn_measured_fraction_theta_full     0.979
_diffrn_reflns_limit_h_min     -10
_diffrn_reflns_limit_h_max     10
_diffrn_reflns_limit_k_min     -18
_diffrn_reflns_limit_k_max     14
_diffrn_reflns_limit_l_min     -16
_diffrn_reflns_limit_l_max     13
_diffrn_standards_number     0
_diffrn_standards_interval_count     0
_diffrn_standards_interval_time     0
_diffrn_standards_decay_%     0
_refine_special_details
;
Refinement of <i>F</i>^2^ against ALL reflections. The weighted <i>R</i>-factor
<i>wR</i> and goodness of fit <i>S</i> are based on <i>F</i>^2^, conventional
<i>R</i>-factors <i>R</i> are based on <i>F</i>, with <i>F</i> set to zero for
negative <i>F</i>^2^. The threshold expression of <i>F</i>^2^ >
\s(<i>F</i>^2^) is used only for calculating <i>R</i>-factors(gt) <i>etc</i>.
and is not relevant to the choice of reflections for refinement.
<i>R</i>-factors based on <i>F</i>^2^ are statistically about twice as large
as those based on <i>F</i>, and <i>R</i>- factors based on ALL data will be
even larger.
;
_reflns_number_total     5463
_reflns_number_gt     4463
_reflns_threshold_expression     I>2sigma(I)
_refine_ls_structure_factor_coef     Fsqd
_refine_ls_matrix_type     full
_refine_ls_R_factor_all     0.0647
_refine_ls_R_factor_gt     0.0399
_refine_ls_wR_factor_gt     0.0718
_refine_ls_wR_factor_ref     0.1150
_refine_ls_goodness_of_fit_ref     1.227
_refine_ls_restrained_S_all     1.227
_refine_ls_number_reflns     5463
_refine_ls_number_parameters     325
_refine_ls_number_restraints     1
_refine_ls_hydrogen_treatment     constr
_refine_ls_weighting_scheme     calc
_refine_ls_weighting_details
         'calc w=1/[\s^2^(Fo^2^)+(0.0000P)^2^+7.6642P] where P=(Fo^2^+2Fc^2^)/3'
_atom_sites_solution_hydrogens     geom
_atom_sites_solution_primary     direct
_atom_sites_solution_secondary     difmap
_refine_ls_shift/su_max     0.000
_refine_ls_shift/su_mean     0.000
_refine_diff_density_max     1.061
_refine_diff_density_min     -1.413
_refine_ls_extinction_method     none
_refine_ls_extinction_coef     ?
_refine_ls_abs_structure_details     'Flack (1983); 2033 Friedel pairs'
_refine_ls_abs_structure_Flack     -0.01(4)
loop_
    _atom_type_symbol
    _atom_type_description
    _atom_type_scat_dispersion_real
    _atom_type_scat_dispersion_imag
    _atom_type_scat_source
    'C' 'C' 0.0033 0.0016
                         'International Tables Vol C Tables 4.2.6.8 and 6.1.1.4'
    'H' 'H' 0.0000 0.0000
                         'International Tables Vol C Tables 4.2.6.8 and 6.1.1.4'
    'I' 'I' -0.4742 1.8119
                         'International Tables Vol C Tables 4.2.6.8 and 6.1.1.4'
    'Mn' 'Mn' 0.3368 0.7283
                         'International Tables Vol C Tables 4.2.6.8 and 6.1.1.4'
    'N' 'N' 0.0061 0.0033
                         'International Tables Vol C Tables 4.2.6.8 and 6.1.1.4'
    'O' 'O' 0.0106 0.0060
                         'International Tables Vol C Tables 4.2.6.8 and 6.1.1.4'
_computing_data_collection     'SMART (Bruker, 2000)'
_computing_cell_refinement     'SAINT (Bruker, 2000)'
_computing_data_reduction     'SAINT (Bruker, 2000)'
_computing_structure_solution     'SHELXS97 (Sheldrick, 2008)'
_computing_structure_refinement     'SHELXL97 (Sheldrick, 2008)'
_computing_molecular_graphics
                              'ORTEP-3 (Farrugia, 1997) and PLATON (Spek, 2009)'
_computing_publication_material     'SHELXL97 (Sheldrick, 2008)'
loop_
    _atom_site_type_symbol
    _atom_site_label
    _atom_site_fract_x
    _atom_site_fract_y
    _atom_site_fract_z
    _atom_site_U_iso_or_equiv
    _atom_site_adp_type
    _atom_site_calc_flag
    _atom_site_refinement_flags
    _atom_site_occupancy
    _atom_site_symmetry_multiplicity
    _atom_site_disorder_assembly
    _atom_site_disorder_group
    Mn Mn1 0.73505(17) 0.72431(9) 0.04312(11) 0.0215(3) Uani d . 1 1 . .
    I I1 0.72966(9) 0.92402(4) 0.05631(6) 0.03842(18) Uani d . 1 1 . .
    O O1 1.0067(8) 0.7096(5) 0.0533(6) 0.0328(16) Uani d . 1 1 . .
    H H1A 1.0537 0.6728 0.1032 0.049 Uiso d R 1 1 . .
    H H1B 1.0648 0.7508 0.0246 0.049 Uiso d R 1 1 . .
    O O2 0.4663(7) 0.7099(5) 0.0564(5) 0.0263(14) Uani d . 1 1 . .
    H H2A 0.4295 0.7353 0.1111 0.039 Uiso d R 1 1 . .
    H H2B 0.4199 0.7271 -0.0070 0.039 Uiso d R 1 1 . .
    N N1 0.7180(9) 0.5642(5) 0.0129(6) 0.0187(15) Uani d . 1 1 . .
    N N2 0.7871(9) 0.3757(5) -0.0207(6) 0.0233(16) Uani d . 1 1 . .
    N N3 0.6873(9) 0.6981(5) -0.1423(6) 0.0207(15) Uani d . 1 1 . .
    N N4 0.6763(9) 0.3041(5) -0.2331(6) 0.0247(17) Uani d . 1 1 . .
    N N5 0.7592(9) 0.2438(5) 0.1416(6) 0.0242(17) Uani d . 1 1 . .
    N N6 0.7658(10) 0.6496(6) 0.2088(6) 0.0238(17) Uani d . 1 1 . .
    C C1 0.7137(11) 0.5310(6) -0.0902(7) 0.0193(18) Uani d . 1 1 . .
    C C2 0.6586(12) 0.6064(7) -0.1792(7) 0.0230(19) Uani d . 1 1 . .
    C C3 0.5767(12) 0.5849(7) -0.2810(8) 0.027(2) Uani d . 1 1 . .
    H H3 0.5502 0.5199 -0.3011 0.032 Uiso calc R 1 1 . .
    C C4 0.5320(12) 0.6590(7) -0.3557(8) 0.028(2) Uani d . 1 1 . .
    H H4 0.4761 0.6454 -0.4284 0.034 Uiso calc R 1 1 . .
    C C5 0.5696(11) 0.7531(7) -0.3233(6) 0.0245(19) Uani d . 1 1 . .
    H H5 0.5455 0.8049 -0.3743 0.029 Uiso calc R 1 1 . .
    C C6 0.6431(12) 0.7699(7) -0.2151(8) 0.027(2) Uani d . 1 1 . .
    H H6 0.6631 0.8346 -0.1912 0.033 Uiso calc R 1 1 . .
    C C7 0.7493(10) 0.4348(7) -0.1073(8) 0.0236(19) Uani d . 1 1 . .
    C C8 0.7618(12) 0.3885(6) -0.2172(8) 0.0201(18) Uani d . 1 1 . .
    C C9 0.8629(11) 0.4246(8) -0.2909(7) 0.0260(18) Uani d . 1 1 . .
    H H9 0.9222 0.4836 -0.2759 0.031 Uiso calc R 1 1 . .
    C C10 0.8765(15) 0.3728(8) -0.3881(8) 0.037(3) Uani d . 1 1 . .
    H H10 0.9445 0.3957 -0.4409 0.044 Uiso calc R 1 1 . .
    C C11 0.7875(15) 0.2869(8) -0.4052(9) 0.039(3) Uani d . 1 1 . .
    H H11 0.7936 0.2499 -0.4704 0.047 Uiso calc R 1 1 . .
    C C12 0.6904(13) 0.2556(8) -0.3268(8) 0.032(2) Uani d . 1 1 . .
    H H12 0.6304 0.1966 -0.3398 0.038 Uiso calc R 1 1 . .
    C C13 0.7855(11) 0.4058(6) 0.0817(7) 0.0183(18) Uani d . 1 1 . .
    C C14 0.8309(11) 0.3302(7) 0.1689(7) 0.0241(18) Uani d . 1 1 . .
    C C15 0.9449(11) 0.3464(6) 0.2615(7) 0.026(2) Uani d . 1 1 . .
    H H15 0.9938 0.4083 0.2763 0.031 Uiso calc R 1 1 . .
    C C16 0.9871(12) 0.2702(7) 0.3332(8) 0.030(2) Uani d . 1 1 . .
    H H16 1.0673 0.2788 0.3980 0.036 Uiso calc R 1 1 . .
    C C17 0.9129(12) 0.1821(7) 0.3106(8) 0.029(2) Uani d . 1 1 . .
    H H17 0.9379 0.1296 0.3604 0.035 Uiso calc R 1 1 . .
    C C18 0.8011(12) 0.1713(8) 0.2139(9) 0.031(2) Uani d . 1 1 . .
    H H18 0.7514 0.1098 0.1976 0.037 Uiso calc R 1 1 . .
    C C19 0.7492(11) 0.5042(6) 0.1010(7) 0.0212(18) Uani d . 1 1 . .
    C C20 0.7376(11) 0.5527(6) 0.2092(7) 0.0203(18) Uani d . 1 1 . .
    C C21 0.6956(13) 0.5065(8) 0.3028(7) 0.031(2) Uani d . 1 1 . .
    H H21 0.6684 0.4399 0.3008 0.038 Uiso calc R 1 1 . .
    C C22 0.6940(13) 0.5593(8) 0.3988(8) 0.032(2) Uani d . 1 1 . .
    H H22 0.6659 0.5291 0.4640 0.039 Uiso calc R 1 1 . .
    C C23 0.7325(14) 0.6542(8) 0.3998(9) 0.037(2) Uani d . 1 1 . .
    H H23 0.7372 0.6902 0.4668 0.045 Uiso calc R 1 1 . .
    C C24 0.7651(12) 0.6983(7) 0.3031(8) 0.026(2) Uani d . 1 1 . .
    H H24 0.7877 0.7656 0.3038 0.032 Uiso calc R 1 1 . .
    I I2 0.25693(9) 0.48423(5) 0.46473(6) 0.0427(2) Uani d . 1 1 . .
    O O3 0.1465(11) 0.5575(6) 0.1752(7) 0.053(2) Uani d . 1 1 . .
    H H3A 0.2127 0.5245 0.1425 0.079 Uiso d R 1 1 . .
    H H3B 0.1894 0.5500 0.2419 0.079 Uiso d R 1 1 . .
loop_
    _atom_site_aniso_label
    _atom_site_aniso_U_11
    _atom_site_aniso_U_22
    _atom_site_aniso_U_33
    _atom_site_aniso_U_12
    _atom_site_aniso_U_13
    _atom_site_aniso_U_23
    Mn1 0.0255(7) 0.0152(7) 0.0231(7) 0.0003(5) 0.0012(5) -0.0020(5)
    I1 0.0437(4) 0.0208(3) 0.0499(4) -0.0005(3) 0.0033(3) -0.0050(3)
    O1 0.023(3) 0.029(4) 0.046(4) 0.002(3) 0.002(3) 0.015(3)
    O2 0.021(3) 0.033(4) 0.026(3) 0.002(3) 0.004(3) -0.003(3)
    N1 0.025(4) 0.012(3) 0.019(4) -0.007(3) 0.000(3) -0.007(3)
    N2 0.021(4) 0.024(4) 0.025(4) 0.005(3) 0.003(3) -0.005(3)
    N3 0.027(4) 0.010(3) 0.026(4) 0.000(3) 0.006(3) -0.002(3)
    N4 0.025(4) 0.023(4) 0.028(4) 0.002(3) 0.011(3) -0.010(3)
    N5 0.029(4) 0.019(4) 0.026(4) 0.002(3) 0.007(3) 0.001(3)
    N6 0.035(5) 0.023(4) 0.012(3) 0.006(3) -0.002(3) -0.001(3)
    C1 0.020(4) 0.015(4) 0.022(4) 0.004(3) -0.002(3) -0.006(3)
    C2 0.033(5) 0.022(4) 0.012(4) -0.001(4) -0.003(4) -0.002(3)
    C3 0.029(5) 0.025(5) 0.027(5) 0.004(4) 0.008(4) -0.002(4)
    C4 0.032(5) 0.022(5) 0.031(5) 0.001(4) 0.006(4) -0.006(4)
    C5 0.032(5) 0.035(5) 0.008(4) 0.005(4) 0.008(3) 0.000(3)
    C6 0.032(5) 0.015(4) 0.033(5) 0.003(4) 0.000(4) -0.002(4)
    C7 0.017(4) 0.018(5) 0.035(5) 0.001(4) 0.001(3) -0.002(4)
    C8 0.024(5) 0.013(4) 0.026(5) 0.005(3) 0.012(4) -0.001(3)
    C9 0.036(5) 0.015(4) 0.028(4) -0.006(4) 0.008(4) 0.001(4)
    C10 0.051(7) 0.045(6) 0.014(4) 0.004(5) 0.005(4) 0.001(4)
    C11 0.054(7) 0.038(6) 0.025(5) 0.010(5) 0.002(5) -0.013(5)
    C12 0.043(6) 0.033(5) 0.021(5) -0.003(5) 0.009(4) -0.007(4)
    C13 0.023(4) 0.009(4) 0.021(4) -0.001(3) -0.002(3) -0.001(3)
    C14 0.028(4) 0.020(4) 0.022(4) 0.002(4) -0.003(3) 0.000(4)
    C15 0.022(4) 0.021(5) 0.032(5) -0.001(3) -0.007(4) -0.005(4)
    C16 0.031(5) 0.024(5) 0.032(5) 0.004(4) -0.004(4) -0.004(4)
    C17 0.031(5) 0.032(5) 0.026(5) 0.010(4) 0.008(4) 0.007(4)
    C18 0.028(5) 0.029(5) 0.039(6) 0.001(4) 0.011(4) 0.005(4)
    C19 0.023(4) 0.019(5) 0.021(4) -0.003(3) 0.004(3) -0.006(3)
    C20 0.019(4) 0.019(4) 0.026(5) 0.000(3) 0.011(3) 0.002(4)
    C21 0.044(6) 0.033(6) 0.017(4) -0.005(5) 0.007(4) 0.000(4)
    C22 0.040(6) 0.038(6) 0.022(5) 0.002(5) 0.011(4) 0.009(4)
    C23 0.045(6) 0.038(6) 0.027(5) 0.002(5) -0.001(5) -0.010(4)
    C24 0.033(5) 0.017(5) 0.030(5) -0.005(4) 0.010(4) -0.003(4)
    I2 0.0438(4) 0.0399(4) 0.0443(4) -0.0125(4) 0.0054(3) -0.0141(4)
    O3 0.059(6) 0.046(5) 0.053(5) 0.013(4) 0.009(4) 0.013(4)
_geom_special_details
;
All e.s.d.'s (except the e.s.d. in the dihedral angle between two l.s. planes)
are estimated using the full covariance matrix. The cell e.s.d.'s are taken
into account individually in the estimation of e.s.d.'s in distances, angles
and torsion angles; correlations between e.s.d.'s in cell parameters are only
used when they are defined by crystal symmetry. An approximate (isotropic)
treatment of cell e.s.d.'s is used for estimating e.s.d.'s involving l.s.
planes.
;
loop_
    _geom_bond_atom_site_label_1
    _geom_bond_atom_site_label_2
    _geom_bond_site_symmetry_2
    _geom_bond_distance
    _geom_bond_publ_flag
    Mn1 O1 . 2.163(6) y
    Mn1 O2 . 2.182(6) y
    Mn1 N6 . 2.245(7) y
    Mn1 N1 . 2.253(7) y
    Mn1 N3 . 2.259(7) y
    Mn1 I1 . 2.7772(16) y
    O1 H1A . 0.8400 ?
    O1 H1B . 0.8400 ?
    O2 H2A . 0.8400 ?
    O2 H2B . 0.8400 ?
    N1 C1 . 1.328(10) ?
    N1 C19 . 1.350(11) ?
    N2 C13 . 1.314(11) ?
    N2 C7 . 1.334(11) ?
    N3 C6 . 1.346(11) ?
    N3 C2 . 1.358(11) ?
    N4 C12 . 1.339(11) ?
    N4 C8 . 1.356(11) ?
    N5 C18 . 1.347(12) ?
    N5 C14 . 1.351(12) ?
    N6 C24 . 1.330(11) ?
    N6 C20 . 1.363(11) ?
    C1 C7 . 1.387(11) ?
    C1 C2 . 1.525(12) ?
    C2 C3 . 1.349(12) ?
    C3 C4 . 1.385(13) ?
    C3 H3 . 0.9500 ?
    C4 C5 . 1.385(13) ?
    C4 H4 . 0.9500 ?
    C5 C6 . 1.381(12) ?
    C5 H5 . 0.9500 ?
    C6 H6 . 0.9500 ?
    C7 C8 . 1.497(13) ?
    C8 C9 . 1.378(12) ?
    C9 C10 . 1.399(13) ?
    C9 H9 . 0.9500 ?
    C10 C11 . 1.389(15) ?
    C10 H10 . 0.9500 ?
    C11 C12 . 1.377(15) ?
    C11 H11 . 0.9500 ?
    C12 H12 . 0.9500 ?
    C13 C19 . 1.423(12) ?
    C13 C14 . 1.498(12) ?
    C14 C15 . 1.362(11) ?
    C15 C16 . 1.382(13) ?
    C15 H15 . 0.9500 ?
    C16 C17 . 1.369(13) ?
    C16 H16 . 0.9500 ?
    C17 C18 . 1.380(13) ?
    C17 H17 . 0.9500 ?
    C18 H18 . 0.9500 ?
    C19 C20 . 1.489(12) ?
    C20 C21 . 1.385(12) ?
    C21 C22 . 1.377(13) ?
    C21 H21 . 0.9500 ?
    C22 C23 . 1.352(15) ?
    C22 H22 . 0.9500 ?
    C23 C24 . 1.381(14) ?
    C23 H23 . 0.9500 ?
    C24 H24 . 0.9500 ?
    O3 H3A . 0.8400 ?
    O3 H3B . 0.8400 ?
loop_
    _geom_angle_atom_site_label_1
    _geom_angle_atom_site_label_2
    _geom_angle_atom_site_label_3
    _geom_angle_site_symmetry_1
    _geom_angle_site_symmetry_3
    _geom_angle
    _geom_angle_publ_flag
    O1 Mn1 O2 . . 167.0(2) ?
    O1 Mn1 N6 . . 85.5(3) ?
    O2 Mn1 N6 . . 83.0(3) ?
    O1 Mn1 N1 . . 87.4(3) ?
    O2 Mn1 N1 . . 83.3(3) ?
    N6 Mn1 N1 . . 71.7(3) y
    O1 Mn1 N3 . . 94.1(3) ?
    O2 Mn1 N3 . . 91.5(2) ?
    N6 Mn1 N3 . . 143.1(3) ?
    N1 Mn1 N3 . . 71.4(2) y
    O1 Mn1 I1 . . 96.54(18) ?
    O2 Mn1 I1 . . 93.67(17) ?
    N6 Mn1 I1 . . 114.2(2) ?
    N1 Mn1 I1 . . 173.04(19) ?
    N3 Mn1 I1 . . 102.48(18) ?
    Mn1 O1 H1A . . 116.2 ?
    Mn1 O1 H1B . . 121.2 ?
    H1A O1 H1B . . 119.7 ?
    Mn1 O2 H2A . . 118.3 ?
    Mn1 O2 H2B . . 102.7 ?
    H2A O2 H2B . . 116.6 ?
    C1 N1 C19 . . 120.6(7) ?
    C1 N1 Mn1 . . 119.2(6) ?
    C19 N1 Mn1 . . 118.6(5) ?
    C13 N2 C7 . . 121.2(8) ?
    C6 N3 C2 . . 117.4(7) ?
    C6 N3 Mn1 . . 121.8(6) ?
    C2 N3 Mn1 . . 118.5(5) ?
    C12 N4 C8 . . 117.1(8) ?
    C18 N5 C14 . . 116.4(8) ?
    C24 N6 C20 . . 118.6(8) ?
    C24 N6 Mn1 . . 121.5(6) ?
    C20 N6 Mn1 . . 117.5(6) ?
    N1 C1 C7 . . 119.7(8) ?
    N1 C1 C2 . . 113.3(7) ?
    C7 C1 C2 . . 126.9(8) ?
    C3 C2 N3 . . 123.2(8) ?
    C3 C2 C1 . . 123.5(8) ?
    N3 C2 C1 . . 113.0(7) ?
    C2 C3 C4 . . 118.9(9) ?
    C2 C3 H3 . . 120.5 ?
    C4 C3 H3 . . 120.5 ?
    C3 C4 C5 . . 119.2(9) ?
    C3 C4 H4 . . 120.4 ?
    C5 C4 H4 . . 120.4 ?
    C6 C5 C4 . . 118.4(8) ?
    C6 C5 H5 . . 120.8 ?
    C4 C5 H5 . . 120.8 ?
    N3 C6 C5 . . 122.5(8) ?
    N3 C6 H6 . . 118.8 ?
    C5 C6 H6 . . 118.8 ?
    N2 C7 C1 . . 120.2(9) ?
    N2 C7 C8 . . 113.7(8) ?
    C1 C7 C8 . . 126.0(8) ?
    N4 C8 C9 . . 123.4(8) ?
    N4 C8 C7 . . 113.8(7) ?
    C9 C8 C7 . . 122.6(8) ?
    C8 C9 C10 . . 118.7(10) ?
    C8 C9 H9 . . 120.6 ?
    C10 C9 H9 . . 120.6 ?
    C11 C10 C9 . . 118.0(10) ?
    C11 C10 H10 . . 121.0 ?
    C9 C10 H10 . . 121.0 ?
    C12 C11 C10 . . 119.5(9) ?
    C12 C11 H11 . . 120.3 ?
    C10 C11 H11 . . 120.3 ?
    N4 C12 C11 . . 123.3(10) ?
    N4 C12 H12 . . 118.4 ?
    C11 C12 H12 . . 118.4 ?
    N2 C13 C19 . . 119.3(8) ?
    N2 C13 C14 . . 114.4(7) ?
    C19 C13 C14 . . 126.2(8) ?
    N5 C14 C15 . . 124.1(9) ?
    N5 C14 C13 . . 113.3(7) ?
    C15 C14 C13 . . 122.4(8) ?
    C14 C15 C16 . . 118.0(8) ?
    C14 C15 H15 . . 121.0 ?
    C16 C15 H15 . . 121.0 ?
    C17 C16 C15 . . 119.8(8) ?
    C17 C16 H16 . . 120.1 ?
    C15 C16 H16 . . 120.1 ?
    C16 C17 C18 . . 118.6(9) ?
    C16 C17 H17 . . 120.7 ?
    C18 C17 H17 . . 120.7 ?
    N5 C18 C17 . . 123.1(10) ?
    N5 C18 H18 . . 118.5 ?
    C17 C18 H18 . . 118.5 ?
    N1 C19 C13 . . 118.8(8) ?
    N1 C19 C20 . . 113.1(7) ?
    C13 C19 C20 . . 128.1(8) ?
    N6 C20 C21 . . 121.2(8) ?
    N6 C20 C19 . . 114.3(7) ?
    C21 C20 C19 . . 124.5(8) ?
    C22 C21 C20 . . 118.6(9) ?
    C22 C21 H21 . . 120.7 ?
    C20 C21 H21 . . 120.7 ?
    C23 C22 C21 . . 119.8(9) ?
    C23 C22 H22 . . 120.1 ?
    C21 C22 H22 . . 120.1 ?
    C22 C23 C24 . . 119.6(9) ?
    C22 C23 H23 . . 120.2 ?
    C24 C23 H23 . . 120.2 ?
    N6 C24 C23 . . 121.9(9) ?
    N6 C24 H24 . . 119.0 ?
    C23 C24 H24 . . 119.0 ?
    H3A O3 H3B . . 100.9 ?
loop_
    _geom_torsion_atom_site_label_1
    _geom_torsion_atom_site_label_2
    _geom_torsion_atom_site_label_3
    _geom_torsion_atom_site_label_4
    _geom_torsion_site_symmetry_1
    _geom_torsion_site_symmetry_2
    _geom_torsion_site_symmetry_3
    _geom_torsion_site_symmetry_4
    _geom_torsion
    _geom_torsion_publ_flag
    O1 Mn1 N1 C1 . . . . -86.0(7) ?
    O2 Mn1 N1 C1 . . . . 103.1(7) ?
    N6 Mn1 N1 C1 . . . . -172.1(7) ?
    N3 Mn1 N1 C1 . . . . 9.2(6) ?
    O1 Mn1 N1 C19 . . . . 79.9(6) ?
    O2 Mn1 N1 C19 . . . . -91.0(6) ?
    N6 Mn1 N1 C19 . . . . -6.2(6) ?
    N3 Mn1 N1 C19 . . . . 175.1(7) ?
    O1 Mn1 N3 C6 . . . . -106.4(7) ?
    O2 Mn1 N3 C6 . . . . 85.3(7) ?
    N6 Mn1 N3 C6 . . . . 165.7(6) ?
    N1 Mn1 N3 C6 . . . . 167.8(7) ?
    I1 Mn1 N3 C6 . . . . -8.8(7) ?
    O1 Mn1 N3 C2 . . . . 91.2(7) ?
    O2 Mn1 N3 C2 . . . . -77.0(7) ?
    N6 Mn1 N3 C2 . . . . 3.3(9) ?
    N1 Mn1 N3 C2 . . . . 5.4(6) ?
    I1 Mn1 N3 C2 . . . . -171.1(6) ?
    O1 Mn1 N6 C24 . . . . 101.1(7) ?
    O2 Mn1 N6 C24 . . . . -85.0(7) ?
    N1 Mn1 N6 C24 . . . . -170.2(8) ?
    N3 Mn1 N6 C24 . . . . -168.2(6) ?
    I1 Mn1 N6 C24 . . . . 5.9(8) ?
    O1 Mn1 N6 C20 . . . . -97.0(7) ?
    O2 Mn1 N6 C20 . . . . 77.0(7) ?
    N1 Mn1 N6 C20 . . . . -8.3(6) ?
    N3 Mn1 N6 C20 . . . . -6.2(9) ?
    I1 Mn1 N6 C20 . . . . 167.9(6) ?
    C19 N1 C1 C7 . . . . -3.1(13) ?
    Mn1 N1 C1 C7 . . . . 162.5(6) ?
    C19 N1 C1 C2 . . . . 173.9(8) ?
    Mn1 N1 C1 C2 . . . . -20.5(10) ?
    C6 N3 C2 C3 . . . . -5.4(14) ?
    Mn1 N3 C2 C3 . . . . 157.7(8) ?
    C6 N3 C2 C1 . . . . 179.9(8) ?
    Mn1 N3 C2 C1 . . . . -17.0(10) ?
    N1 C1 C2 C3 . . . . -150.6(9) ?
    C7 C1 C2 C3 . . . . 26.1(15) ?
    N1 C1 C2 N3 . . . . 24.1(11) ?
    C7 C1 C2 N3 . . . . -159.2(9) ?
    N3 C2 C3 C4 . . . . 5.7(15) ?
    C1 C2 C3 C4 . . . . 179.8(9) ?
    C2 C3 C4 C5 . . . . -1.2(14) ?
    C3 C4 C5 C6 . . . . -3.3(13) ?
    C2 N3 C6 C5 . . . . 0.6(13) ?
    Mn1 N3 C6 C5 . . . . -161.9(7) ?
    C4 C5 C6 N3 . . . . 3.6(14) ?
    C13 N2 C7 C1 . . . . 2.6(13) ?
    C13 N2 C7 C8 . . . . 178.6(8) ?
    N1 C1 C7 N2 . . . . 0.3(13) ?
    C2 C1 C7 N2 . . . . -176.2(8) ?
    N1 C1 C7 C8 . . . . -175.3(8) ?
    C2 C1 C7 C8 . . . . 8.2(15) ?
    C12 N4 C8 C9 . . . . -1.2(13) ?
    C12 N4 C8 C7 . . . . -176.0(8) ?
    N2 C7 C8 N4 . . . . 51.0(10) ?
    C1 C7 C8 N4 . . . . -133.2(9) ?
    N2 C7 C8 C9 . . . . -123.8(10) ?
    C1 C7 C8 C9 . . . . 52.0(14) ?
    N4 C8 C9 C10 . . . . 1.1(14) ?
    C7 C8 C9 C10 . . . . 175.4(9) ?
    C8 C9 C10 C11 . . . . -0.3(15) ?
    C9 C10 C11 C12 . . . . -0.2(15) ?
    C8 N4 C12 C11 . . . . 0.7(15) ?
    C10 C11 C12 N4 . . . . 0.0(16) ?
    C7 N2 C13 C19 . . . . -2.5(13) ?
    C7 N2 C13 C14 . . . . 180.0(8) ?
    C18 N5 C14 C15 . . . . 2.3(14) ?
    C18 N5 C14 C13 . . . . 176.9(8) ?
    N2 C13 C14 N5 . . . . -42.3(11) ?
    C19 C13 C14 N5 . . . . 140.4(9) ?
    N2 C13 C14 C15 . . . . 132.4(9) ?
    C19 C13 C14 C15 . . . . -44.9(14) ?
    N5 C14 C15 C16 . . . . -1.4(15) ?
    C13 C14 C15 C16 . . . . -175.6(9) ?
    C14 C15 C16 C17 . . . . -0.9(14) ?
    C15 C16 C17 C18 . . . . 2.1(14) ?
    C14 N5 C18 C17 . . . . -0.9(14) ?
    C16 C17 C18 N5 . . . . -1.2(15) ?
    C1 N1 C19 C13 . . . . 3.1(12) ?
    Mn1 N1 C19 C13 . . . . -162.6(6) ?
    C1 N1 C19 C20 . . . . -176.1(8) ?
    Mn1 N1 C19 C20 . . . . 18.2(9) ?
    N2 C13 C19 N1 . . . . -0.3(13) ?
    C14 C13 C19 N1 . . . . 176.9(8) ?
    N2 C13 C19 C20 . . . . 178.7(8) ?
    C14 C13 C19 C20 . . . . -4.0(15) ?
    C24 N6 C20 C21 . . . . 5.2(13) ?
    Mn1 N6 C20 C21 . . . . -157.3(7) ?
    C24 N6 C20 C19 . . . . -177.2(8) ?
    Mn1 N6 C20 C19 . . . . 20.3(10) ?
    N1 C19 C20 N6 . . . . -24.9(11) ?
    C13 C19 C20 N6 . . . . 156.0(9) ?
    N1 C19 C20 C21 . . . . 152.6(9) ?
    C13 C19 C20 C21 . . . . -26.5(15) ?
    N6 C20 C21 C22 . . . . -4.5(15) ?
    C19 C20 C21 C22 . . . . 178.2(9) ?
    C20 C21 C22 C23 . . . . 0.2(16) ?
    C21 C22 C23 C24 . . . . 3.2(16) ?
    C20 N6 C24 C23 . . . . -1.7(14) ?
    Mn1 N6 C24 C23 . . . . 160.1(8) ?
    C22 C23 C24 N6 . . . . -2.5(16) ?
loop_
    _geom_hbond_atom_site_label_D
    _geom_hbond_atom_site_label_H
    _geom_hbond_atom_site_label_A
    _geom_hbond_site_symmetry_A
    _geom_hbond_distance_DH
    _geom_hbond_distance_HA
    _geom_hbond_distance_DA
    _geom_hbond_angle_DHA
    O1 H1A O3 1_655 0.84 1.92 2.726(10) 160.0
    O1 H1B N2 2_755 0.84 2.10 2.890(10) 156.0
    O2 H2A N4 2_655 0.84 2.04 2.876(10) 174.4
    O2 H2B N5 2_655 0.84 2.03 2.834(10) 160.2
    O3 H3A I1 2_645 0.84 2.88 3.615(9) 147.7
    O3 H3B I2 . 0.84 2.83 3.646(8) 163.1
