# Supplementary material for: Diaqua­iodido(2,3,5,6-tetra-2-pyridyl­pyrazine-κ3 N 2,N 1,N 6)manganese(II) iodide monohydrate
Source: Acta Crystallogr Sect E Struct Rep Online. 2011 Sep 14;67(Pt 10):m1333. doi: 10.1107/S1600536811035434 (PMC3201512; doi:10.1107/S1600536811035434)
Supplement: Supplementary file 2 [file e-67-m1333-Isup2.hkl]

# 
# h,k,l, Fc-squared, Fo-squared, sigma(Fo-squared) and status flag 
# 
data_I
_shelx_title ' HKNo3-m in P2(1)/m' 
_shelx_refln_list_code          4 
_shelx_F_calc_maximum      325.57 
_exptl_crystal_F_000       726.00 
_reflns_d_resolution_high  0.7474 
 
loop_ 
 _symmetry_equiv_pos_as_xyz 
 'x, y, z' 
 '-x, y+1/2, -z' 
 
_cell_length_a     7.9769 
_cell_length_b    13.8796 
_cell_length_c    12.1340 
_cell_angle_alpha  90.000 
_cell_angle_beta   97.944 
_cell_angle_gamma  90.000 
 
_shelx_F_squared_multiplier     1.000 
 
loop_ 
 _refln_index_h 
 _refln_index_k 
 _refln_index_l 
 _refln_F_squared_calc 
 _refln_F_squared_meas 
 _refln_F_squared_sigma 
 _refln_observed_status 
   1 -18   0       42.56       15.15     31.47 o 
   2 -18   0      548.20      589.68     76.85 o 
   2 -17   0       39.22       20.33     37.48 o 
   3 -17   0      799.39      804.57     81.32 o 
   4 -17   0       93.04       61.50     27.69 o 
   1 -16   0        6.87       11.57     25.36 o 
   2 -16   0     2401.68     2877.04    121.08 o 
   3 -16   0       67.05       97.40     29.98 o 
   4 -16   0     1037.52     1229.05     95.87 o 
   5 -16   0      364.89      434.97     82.51 o 
   1 -15   0     4506.14     4856.98    217.63 o 
   2 -15   0       99.20       52.05     22.23 o 
   3 -15   0     3112.83     3361.94    129.12 o 
   4 -15   0      214.92      220.21     39.79 o 
   5 -15   0     1580.88     1698.55    109.52 o 
   6 -15   0      291.93      129.60    130.75 o 
   0 -14   0     4099.73     4288.28    163.18 o 
   1 -14   0       31.90       27.62     17.16 o 
   2 -14   0     2161.00     2222.37     97.01 o 
   3 -14   0      276.69      262.27     39.87 o 
   4 -14   0     1836.88     1866.24     96.60 o 
   5 -14   0      231.70      224.09     39.70 o 
   6 -14   0      494.17      485.03     62.01 o 
   1 -13   0     1233.09     1232.20     82.43 o 
   2 -13   0      184.40      157.57     30.65 o 
   3 -13   0      987.47      969.36     62.75 o 
   4 -13   0       78.45       87.86     21.21 o 
   5 -13   0      160.47      137.85     26.69 o 
   6 -13   0       23.22       24.49     20.63 o 
   7 -13   0       81.71       54.45     41.54 o 
   0 -12   0     2803.46     2652.88    163.36 o 
   1 -12   0       40.82       29.10     19.93 o 
   2 -12   0     2815.00     2776.10    118.74 o 
   3 -12   0       61.14       31.06     13.95 o 
   4 -12   0     1576.91     1570.51     67.16 o 
   5 -12   0       39.95       54.27     17.97 o 
   6 -12   0      912.86      937.14     80.50 o 
   7 -12   0       85.80       42.81     32.77 o 
   8 -12   0      205.97       94.70     96.21 o 
   1 -11   0     3379.30     3249.45    121.59 o 
   2 -11   0      148.53      141.51     24.83 o 
   3 -11   0     3344.99     3246.28    101.08 o 
   4 -11   0      326.34      325.40     30.72 o 
   5 -11   0     2020.50     1874.30     80.61 o 
   6 -11   0      219.50      227.73     39.89 o 
   7 -11   0      723.23      729.64     72.85 o 
   8 -11   0      170.51      -13.38     23.11 o 
   0 -10   0     1673.81     1710.64    114.33 o 
   1 -10   0       66.64       71.38     15.35 o 
   2 -10   0     1595.66     1525.95     61.45 o 
   3 -10   0      325.36      313.88     29.59 o 
   4 -10   0     1054.56     1089.75     51.44 o 
   5 -10   0      541.65      548.30     42.48 o 
   6 -10   0      139.68      141.15     30.23 o 
   7 -10   0      453.19      348.74     46.99 o 
   8 -10   0       95.73        1.03     20.87 o 
   1  -9   0      444.03      407.20     28.59 o 
   2  -9   0       57.62       36.28     11.81 o 
   3  -9   0      313.13      270.32     28.13 o 
   4  -9   0      416.60      355.49     32.17 o 
   5  -9   0        7.94        3.53     10.50 o 
   6  -9   0       80.09       99.77     26.28 o 
   7  -9   0       14.73       14.02     16.83 o 
   8  -9   0      102.07      -15.19     20.81 o 
   9  -9   0       72.77       19.05     28.00 o 
   0  -8   0      383.67      358.81     45.71 o 
   1  -8   0        9.49        4.80      6.80 o 
   2  -8   0       27.20       42.82     12.25 o 
   3  -8   0      178.35      163.25     21.67 o 
   4  -8   0      220.20      157.13     24.36 o 
   5  -8   0      592.22      491.56     33.61 o 
   6  -8   0      293.93      232.44     27.07 o 
   7  -8   0      426.18      385.50     69.91 o 
   8  -8   0      140.48       87.13     37.53 o 
   9  -8   0      178.77       66.12     85.04 o 
   1  -7   0     1623.93     1521.63     88.07 o 
   2  -7   0       10.78       21.15      9.05 o 
   3  -7   0     3091.15     3082.59     83.14 o 
   4  -7   0       53.01       72.02     16.57 o 
   5  -7   0      785.98      796.86     41.58 o 
   6  -7   0      102.32      132.64     21.49 o 
   7  -7   0      382.54      345.38     40.63 o 
   8  -7   0        6.49       31.42     27.15 o 
   9  -7   0       67.14       24.33     28.51 o 
   0  -6   0     3130.48     3236.19    131.07 o 
   1  -6   0      542.23      540.31     27.06 o 
   2  -6   0     1353.02     1205.73     44.69 o 
   3  -6   0     1000.02     1027.47     43.40 o 
   4  -6   0      212.91      207.09     21.60 o 
   5  -6   0      297.45      293.24     24.67 o 
   6  -6   0       94.80      108.44     19.82 o 
   7  -6   0      812.13      870.18     68.41 o 
   8  -6   0       44.18       12.59     23.82 o 
   9  -6   0       89.27      115.94     42.52 o 
   1  -5   0    14841.35    14807.92    201.62 o 
   2  -5   0     1569.03     1516.20     47.14 o 
   3  -5   0     7733.63     7321.14    129.98 o 
   4  -5   0     3466.80     3606.98     87.72 o 
   5  -5   0     3101.25     2954.94     75.46 o 
   6  -5   0     1642.64     1752.78     60.71 o 
   7  -5   0      838.91      756.31     54.28 o 
   8  -5   0     1352.04     1611.74    114.52 o 
   9  -5   0       48.05       28.02     26.88 o 
  10  -5   0      463.80      611.31     79.48 o 
   0  -4   0    30729.13    30308.17    922.01 o 
   1  -4   0      523.45      520.74     22.82 o 
   2  -4   0    15100.16    14826.42    202.94 o 
   3  -4   0     1495.04     1609.73     49.24 o 
   4  -4   0    15211.10    15346.55    225.58 o 
   5  -4   0     1129.78     1140.05     43.53 o 
   6  -4   0     3980.67     4138.65    103.31 o 
   7  -4   0      817.15     1016.65     82.40 o 
   8  -4   0     1520.56     1629.82    112.31 o 
   9  -4   0      194.22      266.41     84.48 o 
  10  -4   0      194.56      237.22     79.10 o 
   1  -3   0    27170.17    26756.54    318.02 o 
   2  -3   0     4463.82     4432.28     79.23 o 
   3  -3   0    14315.84    14303.12    199.87 o 
   4  -3   0     2324.51     2322.13     56.61 o 
   5  -3   0     4939.63     4992.36    129.93 o 
   6  -3   0     1226.77     1232.88     56.24 o 
   7  -3   0      933.86     1059.94     81.17 o 
   8  -3   0      508.78      532.54     62.39 o 
   9  -3   0      359.19      454.08     62.19 o 
  10  -3   0      166.31      196.93     70.55 o 
   0  -2   0     3942.48     4015.66    101.09 o 
   1  -2   0     1349.80     1380.79     31.13 o 
   2  -2   0    22951.03    22775.50    278.22 o 
   3  -2   0       95.00       59.62     13.76 o 
   4  -2   0     3452.78     3303.62     83.27 o 
   5  -2   0     1132.50     1070.47     67.10 o 
   6  -2   0     2764.04     2640.13    118.31 o 
   7  -2   0      550.97      627.19     60.67 o 
   8  -2   0      617.75      655.77     66.64 o 
   9  -2   0      412.85      403.70     82.97 o 
  10  -2   0      121.52      100.07     55.56 o 
   1  -1   0     6367.02     6510.56     95.98 o 
   2  -1   0     8271.02     8582.59    181.02 o 
   3  -1   0    12917.47    12063.54    177.50 o 
   4  -1   0     1807.17     1819.02     76.22 o 
   5  -1   0     5092.01     5052.58    153.30 o 
   6  -1   0     1959.29     1862.49     95.38 o 
   7  -1   0     2494.47     2649.06    123.34 o 
   8  -1   0     1025.74     1134.77    133.37 o 
   9  -1   0      421.05      426.05     84.07 o 
  10  -1   0      471.70      521.53     99.89 o 
   1   0   0      306.14      396.25     25.02 o 
   2   0   0   105993.55    90299.60   1832.56 o 
   3   0   0     3663.10     3662.12     98.79 o 
   4   0   0    39748.19    40920.15    683.35 o 
   5   0   0     3203.96     3226.69    114.79 o 
   6   0   0     7976.37     8338.95    221.56 o 
   7   0   0     2312.99     2388.97    245.36 o 
   8   0   0     1977.42     2282.57    173.38 o 
   9   0   0      366.28      374.82     75.98 o 
  10   0   0      480.02      477.28     92.35 o 
   1   1   0     5313.13     5557.35    106.27 o 
   2   1   0     7906.96     8433.21    183.73 o 
   3   1   0    12074.42    11411.99    468.68 o 
   4   1   0     1647.51     1680.11     68.72 o 
   5   1   0     4918.26     4911.64    142.69 o 
   6   1   0     1833.74     1843.99     88.17 o 
   7   1   0     2382.62     2389.20    114.15 o 
   8   1   0      983.17      989.80    112.68 o 
   9   1   0      417.72      421.82     81.68 o 
  10   1   0      474.38      500.09     92.07 o 
   1   2   0     1398.94     1420.35     44.43 o 
   2   2   0    23397.60    23297.60    372.15 o 
   3   2   0      107.14       73.73     12.75 o 
   4   2   0     3523.85     3448.79     98.19 o 
   5   2   0     1263.47     1279.61     62.51 o 
   6   2   0     2838.46     2743.54    132.86 o 
   7   2   0      626.41      693.71     83.89 o 
   8   2   0      624.58      625.28     87.84 o 
   9   2   0      452.84      449.14     79.75 o 
  10   2   0      117.32       76.34     38.72 o 
   1   3   0    27473.94    27254.46    616.45 o 
   2   3   0     4312.20     4433.98    126.47 o 
   3   3   0    14328.66    14597.33    253.17 o 
   4   3   0     2210.24     2185.93     72.12 o 
   5   3   0     4764.77     4922.23    202.13 o 
   6   3   0     1142.44     1158.95     64.87 o 
   7   3   0      989.21     1121.05    105.13 o 
   8   3   0      474.12      592.99     82.51 o 
   9   3   0      372.42      400.48     79.65 o 
  10   3   0      138.62      205.76     68.34 o 
   2   4   0    15252.89    15119.83    338.67 o 
   3   4   0     1719.32     1723.43     76.80 o 
   4   4   0    15160.59    15639.54    279.74 o 
   5   4   0     1197.49     1238.73     75.79 o 
   6   4   0     3876.20     4334.92    196.01 o 
   7   4   0      932.28     1205.21    107.62 o 
   8   4   0     1481.69     1695.00    139.44 o 
   9   4   0      211.24      344.74     70.36 o 
   2   5   0     1550.33     1603.95     53.35 o 
   3   5   0     7327.05     7200.28    197.76 o 
   4   5   0     3389.32     3614.35    138.43 o 
   5   5   0     3175.29     3284.60    145.79 o 
   6   5   0     1597.13     1617.56    112.68 o 
   7   5   0      877.13      914.19     93.36 o 
   8   5   0     1324.23     1508.29    129.69 o 
   3   6   0     1014.07      994.76     50.86 o 
   4   6   0      158.13      144.96     27.69 o 
   5   6   0      276.82      273.46     40.38 o 
   6   6   0       80.33       90.88     32.47 o 
   3   7   0     3057.25     3226.38     94.19 o 
   4   7   0       71.23       75.79     20.42 o 
   5   7   0      724.23      801.05     64.29 o 
   0   8   0      299.65      259.60     20.41 o 
   0  10   0     1633.39     1615.99     77.45 o 
   1  11   0     3338.08     2845.49    137.88 o 
  -2 -18   1        6.63       -3.28     25.53 o 
  -1 -18   1       11.37       -0.19     28.44 o 
   0 -18   1        5.64       -4.91     29.46 o 
   1 -18   1       34.35       -1.30     25.85 o 
   2 -18   1        1.66      -14.84     29.39 o 
  -4 -17   1       29.92       17.58     23.58 o 
  -3 -17   1       64.11       18.68     22.31 o 
  -2 -17   1       23.93       15.84     21.27 o 
  -1 -17   1       25.75        3.19     21.63 o 
   0 -17   1      110.53        6.44     22.59 o 
   1 -17   1      217.19       10.66     23.40 o 
   2 -17   1       11.99        2.55     18.90 o 
   3 -17   1      178.86      241.58     53.41 o 
   4 -17   1       58.85       60.62     35.46 o 
  -5 -16   1      294.85      348.64     51.08 o 
  -4 -16   1       29.19       15.15     20.72 o 
  -3 -16   1      249.80      182.04     38.04 o 
  -2 -16   1       82.79       53.64     29.52 o 
  -1 -16   1      136.43      112.27     30.73 o 
   0 -16   1      156.67      179.66     48.11 o 
   1 -16   1       49.64       21.32     25.22 o 
   2 -16   1      477.33      480.98     62.31 o 
   3 -16   1       21.14       10.89     18.78 o 
   4 -16   1      159.93      127.08     34.28 o 
   5 -16   1        8.28       29.12     26.57 o 
  -6 -15   1      199.69      283.68     60.44 o 
  -5 -15   1       49.92       61.86     25.44 o 
  -4 -15   1      175.54      227.03     40.92 o 
  -3 -15   1      336.53      351.68     48.61 o 
  -2 -15   1      193.08      303.91     59.37 o 
  -1 -15   1      940.96      872.16     77.44 o 
   0 -15   1       97.44       98.75     36.34 o 
   1 -15   1      710.06      840.95     76.52 o 
   2 -15   1       30.54        6.07     32.43 o 
   3 -15   1      723.63      661.35     67.42 o 
   4 -15   1      145.92      110.79     30.82 o 
   5 -15   1      216.33      129.28    109.92 o 
   6 -15   1      268.31      165.75     50.12 o 
  -6 -14   1      308.39      307.28     51.03 o 
  -5 -14   1     1017.44      931.73     68.62 o 
  -4 -14   1      538.52      575.10     52.14 o 
  -3 -14   1     1088.63     1051.83    102.28 o 
  -2 -14   1      654.20      610.37     70.78 o 
  -1 -14   1      454.38      495.43     57.75 o 
   0 -14   1     1875.46     1908.81    107.14 o 
   1 -14   1       41.77       17.47     28.01 o 
   2 -14   1     2253.71     2271.44    162.44 o 
   3 -14   1       19.50        7.04     14.24 o 
   4 -14   1     2049.83     2079.25    114.57 o 
   5 -14   1      141.18       80.57     57.86 o 
   6 -14   1      722.54      635.81    149.62 o 
  -7 -13   1      318.25      354.55     63.84 o 
  -6 -13   1      523.79      548.64     55.03 o 
  -5 -13   1      668.60      744.68     50.86 o 
  -4 -13   1      549.43      538.93     46.60 o 
  -3 -13   1     2163.53     2256.08    112.99 o 
  -2 -13   1      438.59      376.67     48.18 o 
  -1 -13   1     1964.66     1803.81     99.31 o 
   0 -13   1     1052.55      968.06     59.77 o 
   1 -13   1     2225.40     2083.46     88.02 o 
   2 -13   1      298.37      275.22     35.14 o 
   3 -13   1      803.51      626.05     92.11 o 
   4 -13   1      215.34      175.47     32.53 o 
   5 -13   1      473.91      427.87     54.13 o 
   6 -13   1       84.24       67.80     26.75 o 
   7 -13   1      372.83      238.45     44.13 o 
  -8 -12   1       41.44       -1.70     20.85 o 
  -7 -12   1       74.29       57.09     29.47 o 
  -6 -12   1      205.61      163.97     30.61 o 
  -5 -12   1      599.56      600.13     44.54 o 
  -4 -12   1      382.83      361.06     37.97 o 
  -3 -12   1      620.83      601.45     45.04 o 
  -2 -12   1     2236.40     2324.94    108.58 o 
  -1 -12   1      483.26      440.03     67.33 o 
   0 -12   1      959.40      976.44     56.95 o 
   1 -12   1      476.67      456.37     40.01 o 
   2 -12   1      932.25      975.21     58.16 o 
   3 -12   1      210.76      189.57     27.02 o 
   4 -12   1      696.79      772.73     52.94 o 
   5 -12   1      102.99       82.57     20.32 o 
   6 -12   1      206.01      226.56     40.88 o 
   7 -12   1      150.89       74.73     52.61 o 
  -7 -11   1       84.36       75.93     46.12 o 
  -6 -11   1      889.54      965.02     56.68 o 
  -5 -11   1      606.38      677.68     50.41 o 
  -4 -11   1      968.38     1013.47     58.28 o 
  -3 -11   1     1819.48     1954.17     78.36 o 
  -2 -11   1     1689.74     1720.87     69.99 o 
  -1 -11   1     3865.28     3935.82    108.73 o 
   0 -11   1      820.56      747.71     50.69 o 
   1 -11   1     4327.67     4393.39    120.94 o 
   2 -11   1      303.34      245.31     25.19 o 
   3 -11   1     5194.51     4994.01    144.38 o 
   4 -11   1      313.60      325.48     31.28 o 
   5 -11   1     3074.30     3199.83    107.81 o 
   6 -11   1      371.97      303.15     94.07 o 
   7 -11   1      992.95     1045.97     88.20 o 
   8 -11   1      276.46       56.89     88.71 o 
  -8 -10   1      500.91      624.64     94.19 o 
  -7 -10   1     1820.96     1930.51    123.85 o 
  -6 -10   1     1976.34     1950.20     77.29 o 
  -5 -10   1     2627.21     2843.69     99.64 o 
  -4 -10   1     5751.41     5623.89    140.25 o 
  -3 -10   1     2821.75     2879.80     91.93 o 
  -2 -10   1     7563.01     7483.13    155.45 o 
  -1 -10   1     2070.45     2068.70     87.11 o 
   0 -10   1    15586.27    16003.49    260.72 o 
   1 -10   1     1049.82      993.08     41.41 o 
   2 -10   1    11665.26    11380.27    180.97 o 
   3 -10   1      286.10      277.45     25.41 o 
   4 -10   1     7208.99     7359.48    147.15 o 
   5 -10   1      376.52      405.58     36.37 o 
   6 -10   1     2926.60     2951.62    136.31 o 
   7 -10   1      500.92      586.82     56.48 o 
  -9  -9   1      143.42       10.47     25.69 o 
  -7  -9   1      785.19      816.63     62.83 o 
  -6  -9   1     1357.78     1360.19     61.81 o 
  -5  -9   1     2760.85     2901.31     97.11 o 
  -4  -9   1     3056.89     3043.44     94.92 o 
  -3  -9   1     7363.14     7226.30    151.89 o 
  -2  -9   1     1490.40     1319.89     55.55 o 
  -1  -9   1    11681.39    11289.35    312.65 o 
   0  -9   1     1253.64     1169.81     57.51 o 
   1  -9   1    13914.85    14212.23    221.43 o 
   2  -9   1       16.32       15.87      9.27 o 
   3  -9   1    10297.64    10315.91    169.73 o 
   4  -9   1       74.20       48.69     13.09 o 
   5  -9   1     4090.27     4517.28    120.57 o 
   6  -9   1      246.90      222.73     44.50 o 
   7  -9   1     1911.37     2079.37    100.68 o 
   8  -9   1       99.24      -14.27     18.22 o 
   9  -9   1      327.20        5.10     27.57 o 
  -9  -8   1      187.92       53.19     99.71 o 
  -8  -8   1      244.93      209.13     46.84 o 
  -7  -8   1     1184.36     1174.93    151.24 o 
  -6  -8   1     1180.77     1107.45     53.47 o 
  -5  -8   1     1860.85     1794.36     72.18 o 
  -4  -8   1     2782.23     2555.54     97.83 o 
  -3  -8   1     1924.15     1755.55     64.60 o 
  -2  -8   1     6005.61     5641.93    120.12 o 
  -1  -8   1      978.63      896.70     40.71 o 
   0  -8   1     8226.38     8197.96    124.43 o 
   1  -8   1      415.31      415.61     24.44 o 
   2  -8   1     9247.21     8839.49    142.47 o 
   3  -8   1       53.02       39.14     10.95 o 
   4  -8   1     3559.98     3514.10     87.98 o 
   5  -8   1       69.61       43.48     13.60 o 
   6  -8   1     1613.70     1487.54     88.97 o 
   7  -8   1      170.51      178.25     34.71 o 
   8  -8   1      352.99      128.01    111.89 o 
   9  -8   1      212.71       29.05     88.44 o 
  -9  -7   1      112.12       24.37     56.71 o 
  -8  -7   1      189.51      190.91     36.92 o 
  -7  -7   1      380.31      341.64     47.21 o 
  -6  -7   1     1257.91     1219.30     54.57 o 
  -5  -7   1     1230.02     1171.69     56.25 o 
  -4  -7   1     1188.00     1010.01     48.92 o 
  -3  -7   1     4695.11     4586.13    106.66 o 
  -2  -7   1     2698.99     2618.02     72.76 o 
  -1  -7   1    10567.31    10483.70    146.40 o 
   0  -7   1     1093.74     1179.11     39.55 o 
   1  -7   1     9314.16     8930.18    148.68 o 
   2  -7   1     1238.30     1293.77     43.62 o 
   3  -7   1     5834.89     5799.13    109.11 o 
   4  -7   1      253.17      248.86     22.18 o 
   5  -7   1     4243.09     4224.38    107.49 o 
   6  -7   1      266.74      283.34     35.74 o 
   7  -7   1      854.21      990.82     64.81 o 
   8  -7   1      264.05      294.81     64.25 o 
   9  -7   1      711.18      761.69    128.68 o 
 -10  -6   1       67.32       63.16     40.19 o 
  -9  -6   1      699.54      736.55     84.43 o 
  -8  -6   1      933.53      916.92     87.76 o 
  -7  -6   1     1421.44     1378.74     87.62 o 
  -6  -6   1     2787.98     2948.26     84.40 o 
  -5  -6   1     3294.79     3387.23     95.97 o 
  -4  -6   1     8831.39     9251.63    167.55 o 
  -3  -6   1     4405.69     4258.03     97.86 o 
  -2  -6   1    14678.95    14683.98    184.46 o 
  -1  -6   1      882.28      756.59     27.62 o 
   0  -6   1    32708.19    32571.75    441.58 o 
   1  -6   1      433.73      491.82     25.91 o 
   2  -6   1    25435.54    25025.50    312.04 o 
   3  -6   1      239.38      193.93     17.69 o 
   4  -6   1    17222.75    17522.13    232.16 o 
   5  -6   1      152.55      134.68     21.32 o 
   6  -6   1     5299.44     5436.39    180.24 o 
   7  -6   1      268.03      292.42     36.59 o 
   8  -6   1     1528.22     1682.83    173.93 o 
   9  -6   1      147.72      114.37     82.41 o 
 -10  -5   1      790.63      933.48     97.36 o 
  -9  -5   1      281.98      302.25     63.75 o 
  -8  -5   1     2485.96     2518.35    142.29 o 
  -7  -5   1     1187.27     1083.75     86.23 o 
  -6  -5   1     3620.66     3650.08     92.42 o 
  -5  -5   1     3999.87     3905.53    100.34 o 
  -4  -5   1     6451.49     6271.17    126.67 o 
  -3  -5   1    11807.46    11326.40    181.50 o 
  -2  -5   1     3908.28     3658.95    140.68 o 
  -1  -5   1    18473.59    18193.47    211.87 o 
   0  -5   1     6562.70     6674.37    117.69 o 
   1  -5   1    18727.32    18458.94    263.47 o 
   2  -5   1      267.26      240.23     16.97 o 
   3  -5   1    13525.63    13045.23    176.74 o 
   4  -5   1      327.39      277.42     21.80 o 
   5  -5   1     5149.15     5232.48    113.62 o 
   6  -5   1      535.71      519.47     43.76 o 
   7  -5   1     3365.12     3610.87    137.49 o 
   8  -5   1      366.21      362.17     56.35 o 
   9  -5   1      554.58      615.77     77.70 o 
  10  -5   1      102.28      151.36     52.38 o 
 -10  -4   1        0.48      -24.28     24.28 o 
  -9  -4   1        6.04      -11.94     21.11 o 
  -8  -4   1      103.92      114.88     36.05 o 
  -7  -4   1      584.39      628.37     45.58 o 
  -6  -4   1      859.86      895.39     42.83 o 
  -5  -4   1      343.51      285.49     25.58 o 
  -4  -4   1     3736.17     3704.71     89.39 o 
  -3  -4   1     2275.88     2129.33     71.41 o 
  -2  -4   1     7222.88     7200.33    119.05 o 
  -1  -4   1     3846.86     3855.85     80.16 o 
   0  -4   1    10387.31    10585.60    129.27 o 
   1  -4   1     1989.97     2019.26     42.91 o 
   2  -4   1     9346.17     9107.73    123.96 o 
   3  -4   1       12.57        8.69      5.41 o 
   4  -4   1     4528.53     4262.04    120.33 o 
   5  -4   1      146.27      145.95     17.47 o 
   6  -4   1      836.70      815.96     49.73 o 
   7  -4   1       38.96      133.22     37.64 o 
   8  -4   1      149.51      105.07     36.31 o 
   9  -4   1       79.11      103.10     41.25 o 
  10  -4   1       49.51       97.59     51.69 o 
 -10  -3   1      108.00       89.04     51.42 o 
  -9  -3   1      493.72      549.49     67.53 o 
  -8  -3   1      419.30      464.33     58.53 o 
  -7  -3   1      609.62      624.24     44.18 o 
  -6  -3   1     1018.31      995.68     51.44 o 
  -5  -3   1      990.73      899.40     42.86 o 
  -4  -3   1      644.01      573.28     31.50 o 
  -3  -3   1     2070.91     2055.80     56.23 o 
  -2  -3   1     3876.32     3978.96     76.90 o 
  -1  -3   1     3248.90     3268.32     44.38 o 
   1  -3   1     6142.58     6274.99     84.42 o 
   2  -3   1      863.10      825.07     25.54 o 
   3  -3   1     2472.47     2583.77     57.68 o 
   4  -3   1       54.63       45.69      9.34 o 
   5  -3   1     3632.69     3775.59     78.89 o 
   6  -3   1      169.98      194.94     40.26 o 
   7  -3   1      445.79      528.90     58.11 o 
   8  -3   1       13.40        7.29     30.22 o 
   9  -3   1      147.26      130.53     40.47 o 
  10  -3   1       37.43       71.01     46.73 o 
 -10  -2   1      146.21      163.08     65.03 o 
  -9  -2   1       70.24       72.20     38.36 o 
  -8  -2   1      415.02      420.01     55.05 o 
  -7  -2   1      500.43      557.47     57.15 o 
  -6  -2   1     1222.78     1132.34     74.71 o 
  -5  -2   1      324.81      313.38     53.16 o 
  -4  -2   1     5337.24     5147.47    132.42 o 
  -3  -2   1      958.03     1059.35     49.58 o 
  -2  -2   1    11173.82    11338.53    198.58 o 
  -1  -2   1      267.35      254.56      8.30 o 
   0  -2   1     5734.27     6107.88     82.98 o 
   1  -2   1     1546.45     1461.38     53.81 o 
   2  -2   1     5524.46     5774.12    118.44 o 
   3  -2   1      549.64      541.05     21.07 o 
   4  -2   1     1517.53     1421.83     40.01 o 
   5  -2   1      198.37      157.57     19.49 o 
   6  -2   1      614.65      502.26     51.80 o 
   7  -2   1      286.87      294.17     42.76 o 
   8  -2   1      584.59      574.16     90.65 o 
   9  -2   1       73.34      108.08     53.62 o 
  10  -2   1      156.84      121.87     62.82 o 
 -10  -1   1      166.12      158.02     64.57 o 
  -9  -1   1       81.62       66.96     46.17 o 
  -8  -1   1     1061.56     1131.51     85.33 o 
  -7  -1   1      723.50      753.99     79.15 o 
  -6  -1   1     1289.94     1394.59     79.79 o 
  -5  -1   1     1471.82     1386.65     71.82 o 
  -4  -1   1     5820.46     5980.90    217.90 o 
  -3  -1   1     5711.06     5899.22    198.58 o 
  -2  -1   1     7018.24     7250.40    136.41 o 
  -1  -1   1     8728.36     9202.96    148.01 o 
   0  -1   1      166.39      192.22      8.28 o 
   1  -1   1     4520.87     4524.60     63.30 o 
   2  -1   1     2776.31     2979.98     68.20 o 
   3  -1   1     5574.08     5712.64    101.60 o 
   4  -1   1      766.59      744.40     50.12 o 
   5  -1   1     1388.39     1378.32     75.05 o 
   6  -1   1      335.57      287.06     49.67 o 
   7  -1   1     1133.36     1137.17     80.72 o 
   8  -1   1      142.67      126.84     36.83 o 
   9  -1   1      173.61      134.93     56.57 o 
  10  -1   1       82.16       72.11     49.85 o 
 -10   0   1      144.64       71.84     48.38 o 
  -9   0   1      194.93      216.61     69.54 o 
  -8   0   1       26.28       28.33     30.81 o 
  -7   0   1     1303.52     1504.84     88.57 o 
  -6   0   1      198.67      199.52     33.08 o 
  -5   0   1     2929.80     3037.76    124.77 o 
  -4   0   1     1111.14     1144.51     82.87 o 
  -3   0   1     8237.17     8564.71    251.56 o 
  -2   0   1    12839.46    13368.54    328.92 o 
  -1   0   1      666.67      662.81     34.40 o 
   1   0   1       26.24       23.95      6.82 o 
   2   0   1     1094.00     1122.22     44.52 o 
   3   0   1     1224.40     1244.93     55.26 o 
   4   0   1     3916.28     3856.98    118.59 o 
   5   0   1      193.75      216.74     29.81 o 
   6   0   1        2.77        7.28     13.78 o 
   7   0   1       86.38      115.35     37.48 o 
   8   0   1      216.44      126.66     56.02 o 
   9   0   1      194.00      156.64     59.42 o 
  10   0   1       68.69       16.65     30.91 o 
 -10   1   1      157.09      119.94     56.57 o 
  -9   1   1       79.15       46.27     34.77 o 
  -8   1   1     1036.28     1002.40    111.66 o 
  -7   1   1      703.27      686.79     57.31 o 
  -6   1   1     1316.20     1379.87     75.08 o 
  -5   1   1     1286.94     1329.57     65.73 o 
  -4   1   1     5609.92     5682.59    139.97 o 
  -3   1   1     5519.54     5941.72    188.74 o 
  -2   1   1     6769.46     7143.34    194.91 o 
  -1   1   1     8263.45     8490.11    209.44 o 
   0   1   1      152.27      168.69     15.82 o 
   1   1   1     4339.82     4354.11     91.10 o 
   2   1   1     2791.21     2907.78     76.22 o 
   3   1   1     5196.99     5179.36    129.26 o 
   4   1   1      751.75      694.44     47.23 o 
   5   1   1     1286.88     1213.97     66.63 o 
   6   1   1      347.88      317.84     39.21 o 
   7   1   1     1103.15     1222.96     80.01 o 
   8   1   1      154.82      128.86     51.88 o 
   9   1   1      145.92       95.38     47.46 o 
  10   1   1       84.14       16.28     36.79 o 
 -10   2   1      136.53      185.80     62.91 o 
  -9   2   1       62.08       86.37     44.98 o 
  -8   2   1      375.26      277.78     59.51 o 
  -7   2   1      410.12      458.98     68.43 o 
  -6   2   1     1271.61     1290.10     68.46 o 
  -5   2   1      262.55      225.40     27.40 o 
  -4   2   1     5393.09     5377.90    128.18 o 
  -3   2   1      816.57      837.91     35.62 o 
  -2   2   1    11044.93    11556.72    275.76 o 
   0   2   1     5750.62     6018.70    154.89 o 
   2   2   1     6447.96     6716.99    129.03 o 
   3   2   1      518.19      485.80     40.70 o 
   4   2   1     1644.21     1557.02     64.79 o 
   5   2   1      208.82      174.65     27.98 o 
   6   2   1      740.15      724.98     54.38 o 
   7   2   1      303.25      341.43     61.72 o 
   8   2   1      601.18      631.26     89.50 o 
   9   2   1       84.21       48.75     37.44 o 
  10   2   1      168.03      155.45     62.09 o 
 -10   3   1      111.22       67.70     41.21 o 
  -9   3   1      522.14      556.66     86.00 o 
  -8   3   1      431.94      400.48     67.15 o 
  -7   3   1      594.67      591.15     76.71 o 
  -6   3   1     1028.72     1072.58     92.53 o 
  -5   3   1     1017.99      973.23     49.50 o 
  -4   3   1      694.91      656.39     34.15 o 
  -3   3   1     2011.17     2095.20     54.21 o 
  -2   3   1     3814.47     4069.10    114.70 o 
   1   3   1     5710.23     6001.96    161.98 o 
   2   3   1      866.38      873.07     48.93 o 
   3   3   1     2222.58     2272.17     88.44 o 
   4   3   1       45.86       34.99     12.97 o 
   5   3   1     3593.49     3683.54    116.59 o 
   6   3   1      149.85      158.14     32.27 o 
   7   3   1      463.64      510.12     73.58 o 
   8   3   1        9.79       -8.83     20.60 o 
   9   3   1      160.79      167.22     58.50 o 
  10   3   1       32.46       52.61     38.72 o 
  -9   4   1       22.43       42.95     33.57 o 
  -8   4   1      131.55      129.51     47.46 o 
  -7   4   1      674.09      766.28     84.44 o 
  -6   4   1      884.02      900.21     83.33 o 
  -5   4   1      394.77      322.54     26.95 o 
  -4   4   1     3953.51     4136.15    149.47 o 
  -3   4   1     2407.18     2364.16     89.86 o 
  -2   4   1     6969.84     6912.75    172.92 o 
   0   4   1    10718.82    11106.20    260.58 o 
   1   4   1     2029.27     2137.34     74.14 o 
   2   4   1     9056.04     9101.50    232.25 o 
   3   4   1        8.58        3.31      7.82 o 
   4   4   1     4644.18     4421.75    157.75 o 
   5   4   1      171.61      226.67     49.62 o 
   6   4   1      796.59      824.42     82.51 o 
   7   4   1       41.81      130.15     44.43 o 
   8   4   1      140.24      154.71     52.61 o 
   9   4   1       73.20      114.97     47.00 o 
  -7   5   1     1164.14     1281.74    105.87 o 
  -6   5   1     3486.14     3368.58    165.47 o 
  -5   5   1     3878.66     3761.15    158.67 o 
  -4   5   1     6329.10     6319.75    195.92 o 
  -3   5   1    12401.58    12159.19    282.75 o 
   0   5   1     6636.92     6863.63    182.40 o 
   1   5   1    18680.01    17509.10    413.73 o 
   2   5   1      262.92      303.63     26.95 o 
   3   5   1    13720.48    13940.47    336.09 o 
   4   5   1      325.57      309.05     39.55 o 
   5   5   1     5471.47     5636.62    207.41 o 
   6   5   1      554.93      572.85     68.89 o 
   7   5   1     3318.62     3503.70    191.87 o 
   8   5   1      400.88      405.08     67.61 o 
  -6   6   1     2778.90     2902.15    145.33 o 
  -5   6   1     3360.70     3692.90    146.98 o 
  -4   6   1     8601.28     8756.76    245.77 o 
  -3   6   1     4400.25     4238.43    120.22 o 
   0   6   1    31660.22    32182.65    712.66 o 
   1   6   1      338.83      424.12     32.93 o 
   2   6   1    25177.35    25118.97    552.16 o 
   3   6   1      232.97      181.75     24.83 o 
   4   6   1    16661.04    16673.74    433.78 o 
   5   6   1      165.34      183.32     37.07 o 
   6   6   1     5453.41     5834.38    229.12 o 
  -4   7   1     1113.03      988.51     54.82 o 
   0   7   1     1173.53     1375.74     67.70 o 
   1   7   1     9594.19     9123.39    230.23 o 
   2   7   1     1266.49     1406.83     55.74 o 
   3   7   1     6128.14     6222.35    170.99 o 
   4   7   1      240.95      232.99     32.65 o 
   5   7   1     4322.51     4455.78    172.09 o 
   0   8   1     8623.71     8831.63    234.64 o 
   1   8   1      406.93      358.08     32.19 o 
   2   8   1     8877.66     8785.55    211.00 o 
   3   8   1       46.28       43.69     13.43 o 
  -1   9   1    11634.36    11312.51    318.62 o 
   0   9   1     1191.20     1161.25     67.88 o 
   1   9   1    14033.77    13677.59    337.11 o 
  -1  10   1     2119.17     2065.99     77.61 o 
   0  10   1    15285.45    15991.34    401.58 o 
  -1  11   1     3910.69     3950.92    116.54 o 
  -2  12   1     2149.81     2136.41     92.99 o 
  -2 -18   2      186.51        8.10     26.92 o 
  -1 -18   2       70.87      -19.32     24.98 o 
   0 -18   2      374.16      -24.63     26.26 o 
   1 -18   2      118.06      145.13     67.19 o 
  -4 -17   2      374.46      490.76     56.56 o 
  -3 -17   2      188.27       54.27     66.32 o 
   0 -17   2      229.22       -9.97     22.46 o 
   1 -17   2     1006.26      947.95     85.69 o 
   2 -17   2      143.15      169.83     37.97 o 
   3 -17   2      569.86      625.71     62.17 o 
  -5 -16   2      843.42     1043.34     83.36 o 
  -4 -16   2      572.01      676.78     73.17 o 
  -3 -16   2     1360.37     1613.23    154.99 o 
   1 -16   2      624.67      487.28     62.80 o 
   2 -16   2     2220.77     2270.86    142.53 o 
   3 -16   2      264.67      240.74     43.76 o 
   4 -16   2     1616.97     1734.98    126.75 o 
  -6 -15   2      704.20      848.03     69.47 o 
  -5 -15   2      310.63      290.90     48.58 o 
  -4 -15   2     1842.70     2074.67    158.71 o 
  -3 -15   2      925.61      963.92     81.97 o 
  -2 -15   2     1573.45     1892.20    114.99 o 
  -1 -15   2     1645.13     1684.35    106.74 o 
   0 -15   2     1477.45     1660.05    105.74 o 
   1 -15   2     3077.58     3122.61    141.61 o 
   2 -15   2      641.27      661.75     56.89 o 
   3 -15   2     2609.81     2905.52    140.44 o 
   4 -15   2      146.30      155.49     35.95 o 
   5 -15   2     1506.12     1808.20    128.80 o 
  -6 -14   2      135.93      134.83     29.79 o 
  -5 -14   2      699.18      701.53     69.95 o 
  -4 -14   2      603.76      498.74     76.62 o 
  -3 -14   2     1429.35     1548.93     98.60 o 
  -2 -14   2     1332.56     1215.31     88.31 o 
  -1 -14   2     1426.82     1349.05     91.24 o 
   0 -14   2     2164.40     2492.56    123.02 o 
   1 -14   2      521.18      532.19     57.30 o 
   2 -14   2     1803.70     1802.80    103.88 o 
   3 -14   2      389.18      374.44     57.75 o 
   4 -14   2     1920.33     2205.86    120.08 o 
   5 -14   2       49.86       38.97     26.01 o 
   6 -14   2      685.33      629.98     82.60 o 
  -7 -13   2       57.34       40.60     31.86 o 
  -6 -13   2      213.35      235.54     37.32 o 
  -5 -13   2      222.92      167.69     45.18 o 
  -4 -13   2      234.07      280.18     49.27 o 
  -3 -13   2      331.38      250.08     60.48 o 
  -2 -13   2       70.12      114.96     33.90 o 
  -1 -13   2      806.94      923.68     95.48 o 
   0 -13   2      188.50      191.98     33.68 o 
   1 -13   2      648.96      716.69     62.25 o 
   2 -13   2      370.82      398.41     48.14 o 
   3 -13   2      555.01      513.42     93.91 o 
   4 -13   2      194.41      126.13     33.12 o 
   5 -13   2      597.85      647.50     70.82 o 
   6 -13   2      111.60      130.54     33.47 o 
   7 -13   2      159.31      145.06     49.58 o 
  -8 -12   2      155.99       82.98     49.21 o 
  -7 -12   2      129.96       68.42     51.06 o 
  -6 -12   2      258.97      249.34     40.60 o 
  -5 -12   2     1190.37     1246.50     71.31 o 
  -4 -12   2      560.01      568.58     46.63 o 
  -3 -12   2     1800.15     1728.18     94.78 o 
  -2 -12   2     1035.54      930.38     69.69 o 
  -1 -12   2     2479.60     2354.28    128.70 o 
   0 -12   2     1486.67     1384.87    183.55 o 
   1 -12   2     1824.68     1739.49     91.66 o 
   2 -12   2     2360.86     2265.83    106.07 o 
   3 -12   2      279.74      260.42     32.04 o 
   4 -12   2      907.05      982.64     59.57 o 
   5 -12   2      148.76       98.80     33.15 o 
   6 -12   2      656.26      729.58     62.72 o 
   7 -12   2       13.78      -16.32     27.41 o 
  -8 -11   2      316.21       67.13     96.26 o 
  -7 -11   2      390.89      423.16     57.83 o 
  -6 -11   2      613.80      599.93     50.34 o 
  -5 -11   2      420.97      365.78     38.60 o 
  -4 -11   2     1017.35     1042.35     60.23 o 
  -3 -11   2     1158.07     1080.66     71.76 o 
  -2 -11   2     2230.12     2291.30    104.22 o 
  -1 -11   2     2443.47     2481.39     86.06 o 
   0 -11   2     1504.70     1426.07     80.00 o 
   1 -11   2     4051.00     3999.15    136.58 o 
   2 -11   2      634.56      550.35     39.26 o 
   3 -11   2     2344.19     2089.44     79.22 o 
   4 -11   2      135.41      106.99     25.06 o 
   5 -11   2     1143.83     1062.21     68.79 o 
   6 -11   2        0.01       -4.46     14.42 o 
   7 -11   2      639.93      629.51    109.82 o 
   8 -11   2       23.79        6.42     28.60 o 
  -8 -10   2       51.86        4.13     22.57 o 
  -7 -10   2      482.67      561.25     55.09 o 
  -6 -10   2      249.61      225.28     36.09 o 
  -5 -10   2      375.54      475.58     48.29 o 
  -4 -10   2      621.43      552.94     42.90 o 
  -3 -10   2     1482.16     1416.64     64.13 o 
  -2 -10   2      629.46      595.09     37.63 o 
  -1 -10   2     1434.13     1315.73     94.03 o 
   0 -10   2     1927.28     1880.32     86.03 o 
   1 -10   2      859.16      878.19     44.12 o 
   2 -10   2      234.24      246.27     25.58 o 
   3 -10   2      712.88      693.08     44.70 o 
   4 -10   2     1281.28     1272.73     97.42 o 
   5 -10   2      284.86      280.69     36.10 o 
   6 -10   2      365.25      363.55     43.64 o 
   7 -10   2      173.12      100.25    126.24 o 
   8 -10   2      381.87      -17.47     20.70 o 
  -9  -9   2      173.82       45.38     33.47 o 
  -8  -9   2      182.31       75.77     71.19 o 
  -7  -9   2      223.74      290.50     35.09 o 
  -6  -9   2      400.13      374.49     38.52 o 
  -5  -9   2      678.79      636.67     46.13 o 
  -4  -9   2      839.50      775.37     47.51 o 
  -3  -9   2      146.92       95.70     19.84 o 
  -2  -9   2      607.46      560.78     33.63 o 
  -1  -9   2       50.58       49.80     14.27 o 
   0  -9   2      506.38      539.32     29.69 o 
   1  -9   2      297.27      307.65     25.56 o 
   2  -9   2      298.81      332.14     27.72 o 
   3  -9   2      531.07      492.76     35.41 o 
   4  -9   2       56.67       48.22     14.30 o 
   5  -9   2      146.39      150.05     28.09 o 
   6  -9   2        6.82       12.10     14.04 o 
   7  -9   2      126.15      161.43     49.21 o 
   8  -9   2       52.15       -2.89     19.46 o 
  -9  -8   2       16.08       12.07     24.59 o 
  -8  -8   2      246.75      223.10     40.81 o 
  -7  -8   2      259.55      271.38     37.20 o 
  -6  -8   2      164.12      140.75     27.20 o 
  -5  -8   2       74.04       88.28     19.88 o 
  -4  -8   2      565.64      592.00     40.01 o 
  -3  -8   2      653.24      607.23     38.52 o 
  -2  -8   2     1065.84     1022.92     37.76 o 
  -1  -8   2        1.25        6.26      7.38 o 
   0  -8   2     1980.48     1916.64     77.49 o 
   1  -8   2      688.98      642.51     33.98 o 
   2  -8   2      520.59      466.02     30.83 o 
   3  -8   2      616.71      537.88     34.49 o 
   4  -8   2     1157.48     1085.70     51.11 o 
   5  -8   2      397.94      351.67     37.48 o 
   6  -8   2      190.24      195.66     35.25 o 
   7  -8   2      328.81      390.94     60.95 o 
   9  -8   2       99.89       44.72     89.73 o 
  -9  -7   2      117.99       21.32     49.35 o 
  -8  -7   2       45.78       39.43     27.47 o 
  -7  -7   2      500.77      510.14     43.17 o 
  -6  -7   2      151.43      149.83     27.03 o 
  -5  -7   2      783.13      831.62     48.50 o 
  -4  -7   2       27.88       31.35     11.97 o 
  -3  -7   2     1296.74     1196.92     51.71 o 
  -2  -7   2      409.01      428.86     22.76 o 
  -1  -7   2     1923.48     1979.54     59.88 o 
   0  -7   2       88.78       65.63     14.93 o 
   1  -7   2      915.55      828.92     36.66 o 
   2  -7   2        4.33        0.36      5.45 o 
   3  -7   2       53.79       43.01     14.96 o 
   4  -7   2       21.32       10.70      8.45 o 
   5  -7   2       27.91       43.73     16.79 o 
   6  -7   2      112.75       86.71     25.02 o 
   7  -7   2      104.29       70.79     34.00 o 
   8  -7   2       47.25       12.79     25.99 o 
   9  -7   2       66.94       11.84     66.27 o 
 -10  -6   2      141.18      206.70     57.83 o 
  -9  -6   2       55.94       63.00     33.05 o 
  -8  -6   2      472.28      520.04     67.12 o 
  -7  -6   2      272.72      374.71     37.48 o 
  -6  -6   2      533.56      527.85     40.80 o 
  -5  -6   2     1910.23     1928.28     72.02 o 
  -4  -6   2      204.72      181.00     22.28 o 
  -3  -6   2     1636.02     1620.60     42.90 o 
  -2  -6   2      776.63      673.38     26.54 o 
  -1  -6   2     1454.27     1332.93     32.10 o 
   0  -6   2      764.21      731.42     29.82 o 
   1  -6   2     2772.11     2791.77     67.18 o 
   2  -6   2     2622.15     2495.55     65.62 o 
   3  -6   2      328.74      357.52     39.16 o 
   4  -6   2     1824.80     1669.72     93.47 o 
   5  -6   2       31.29       24.73     14.22 o 
   6  -6   2     1173.01     1170.74     63.82 o 
   7  -6   2       49.81      103.59     37.29 o 
   8  -6   2       41.67       47.56     42.72 o 
   9  -6   2      445.57      378.96    109.09 o 
 -10  -5   2      450.11      589.62    131.07 o 
  -9  -5   2      110.73      112.48     42.23 o 
  -8  -5   2     1544.36     1704.80    114.89 o 
  -7  -5   2       15.19       48.99     22.09 o 
  -6  -5   2     3111.03     3330.01    100.54 o 
  -5  -5   2     1174.82     1312.12     57.22 o 
  -4  -5   2     4808.60     4744.37    109.12 o 
  -3  -5   2     6578.00     6912.73     93.90 o 
  -2  -5   2     3287.81     3051.84     49.41 o 
  -1  -5   2    11437.22    11646.25    145.22 o 
   0  -5   2     4763.41     4718.87    107.22 o 
   2  -5   2      818.00      769.78     32.75 o 
   3  -5   2     8855.51     8618.72    150.70 o 
   4  -5   2       54.57       59.72     11.98 o 
   5  -5   2     2464.99     2394.15     94.00 o 
   6  -5   2      133.28      107.37     24.18 o 
   7  -5   2     2483.97     2495.11    137.32 o 
   8  -5   2       72.97      109.24     52.38 o 
   9  -5   2      549.29      589.79     74.40 o 
 -10  -4   2      207.02      202.63     70.64 o 
  -9  -4   2      771.29      934.59     89.34 o 
  -8  -4   2      495.79      534.60     62.33 o 
  -7  -4   2     2630.06     2760.26     99.26 o 
  -6  -4   2     1673.92     1729.33     85.06 o 
  -5  -4   2     3239.47     3138.58     89.65 o 
  -4  -4   2     4665.53     4494.32    103.93 o 
  -3  -4   2     9328.50     9266.40    177.10 o 
  -2  -4   2     5288.11     5199.20     98.68 o 
  -1  -4   2     8046.99     7954.40    104.63 o 
   0  -4   2    22369.32    22711.59    251.90 o 
   1  -4   2     3428.53     3387.62     61.17 o 
   2  -4   2    10312.39    10163.44    135.54 o 
   3  -4   2     1502.77     1440.84     40.08 o 
   4  -4   2    10161.85    10117.46    193.91 o 
   5  -4   2      382.11      455.18     28.75 o 
   6  -4   2     3231.37     3352.90    103.08 o 
   7  -4   2      371.67      378.85     52.53 o 
   8  -4   2     1419.94     1511.76    110.38 o 
   9  -4   2       90.40      117.44     42.97 o 
  10  -4   2      514.27      596.40    112.40 o 
 -10  -3   2      379.33      406.55     90.05 o 
  -9  -3   2       26.83        7.62     21.06 o 
  -8  -3   2      948.37     1030.01     85.31 o 
  -7  -3   2      769.26      764.28     67.25 o 
  -6  -3   2     3105.92     3335.83    190.86 o 
  -5  -3   2     1166.61     1263.80     68.55 o 
  -4  -3   2     4395.19     4451.84    126.50 o 
  -3  -3   2     7351.85     7406.14    130.79 o 
  -2  -3   2     9405.17     9550.30    111.19 o 
  -1  -3   2     9869.96     9694.18    119.80 o 
   0  -3   2     7316.52     7691.91    100.16 o 
   1  -3   2    13549.15    13499.97    157.49 o 
   2  -3   2     6151.69     6275.38     89.23 o 
   3  -3   2     6390.89     6299.13     93.52 o 
   4  -3   2      669.31      663.70     26.17 o 
   5  -3   2     4161.36     3962.53    127.47 o 
   6  -3   2       19.98       29.27     16.96 o 
   7  -3   2     1916.15     2087.70    117.98 o 
   8  -3   2       31.68       45.63     26.29 o 
   9  -3   2      530.37      497.02     68.09 o 
  10  -3   2       32.47       54.73     42.49 o 
 -10  -2   2       35.74       31.37     36.88 o 
  -9  -2   2      234.11      259.38     77.26 o 
  -8  -2   2       75.97       74.50     29.53 o 
  -7  -2   2      359.61      361.99     45.56 o 
  -6  -2   2      851.61      784.40     88.02 o 
  -5  -2   2     1928.40     1768.31    123.16 o 
  -4  -2   2     1280.94     1292.13     93.64 o 
  -3  -2   2     3119.96     2878.76     87.86 o 
  -2  -2   2    17096.76    17159.26    201.67 o 
  -1  -2   2    10457.63    10370.27    172.20 o 
   0  -2   2    16301.79    16906.02    184.55 o 
   1  -2   2     5138.22     5163.84     81.48 o 
   2  -2   2    16330.28    16254.95    183.33 o 
   3  -2   2     1132.00     1168.07     31.53 o 
   4  -2   2     7184.88     7351.31    105.16 o 
   5  -2   2      131.91      103.96     15.48 o 
   6  -2   2     3449.03     3512.18    141.28 o 
   7  -2   2       85.22       94.34     30.34 o 
   8  -2   2      494.71      581.29     66.89 o 
   9  -2   2       24.01       23.33     21.99 o 
  10  -2   2       86.27       70.73     51.51 o 
 -10  -1   2      463.27      413.08     85.27 o 
  -9  -1   2      105.20      100.90     47.55 o 
  -8  -1   2     2120.64     2524.30    127.47 o 
  -7  -1   2      355.44      335.10     42.51 o 
  -6  -1   2     5412.35     5635.24    247.70 o 
  -5  -1   2     2029.87     1902.70    123.44 o 
  -4  -1   2    16784.98    16739.88    455.48 o 
  -3  -1   2     4251.41     4047.94    153.24 o 
  -2  -1   2    19965.96    19811.45    496.51 o 
  -1  -1   2    17257.79    17005.33    258.23 o 
   0  -1   2     7597.84     7109.94    387.51 o 
   1  -1   2    34327.41    31666.54    556.29 o 
   2  -1   2     4649.79     4729.58     82.87 o 
   3  -1   2    23955.33    23938.21    284.16 o 
   4  -1   2      845.44      835.28     54.70 o 
   5  -1   2     9738.08     9601.47    243.58 o 
   6  -1   2       11.12        1.77     10.90 o 
   7  -1   2     3476.16     3808.90    157.17 o 
   8  -1   2      159.12      152.12     41.25 o 
   9  -1   2     1030.33     1280.45    144.50 o 
  10  -1   2       76.68       57.58     44.79 o 
 -10   0   2        3.85       55.19     37.25 o 
  -9   0   2     1729.83     1969.93    169.43 o 
  -8   0   2      465.36      412.16     73.68 o 
  -7   0   2     6107.41     6105.67    189.75 o 
  -6   0   2     2355.55     2372.81    141.05 o 
  -5   0   2    11085.46    11743.07    368.01 o 
  -4   0   2    23057.12    23936.66    599.34 o 
  -3   0   2    15330.47    15620.67    402.60 o 
  -2   0   2    24169.40    25202.76    577.45 o 
  -1   0   2    17552.14    16732.15    387.60 o 
   0   0   2    12826.25    11894.56    292.68 o 
   1   0   2     8858.99     8537.75    136.87 o 
   2   0   2    19069.34    18507.55    480.13 o 
   3   0   2     3559.23     3577.99    107.89 o 
   4   0   2    15540.62    14897.29    306.93 o 
   5   0   2      518.43      552.51     48.02 o 
   6   0   2     7117.15     7059.10    281.55 o 
   7   0   2        0.09       -8.51     13.32 o 
   8   0   2     2996.66     3278.73    150.93 o 
   9   0   2      114.50      154.43     61.17 o 
  10   0   2      383.33      489.52     96.49 o 
 -10   1   2      426.80      544.15     93.45 o 
  -9   1   2      111.91       87.75     48.47 o 
  -8   1   2     2008.61     2257.83    168.60 o 
  -7   1   2      390.27      357.74     42.00 o 
  -6   1   2     5311.73     5322.06    158.09 o 
  -5   1   2     2053.81     1855.23    116.81 o 
  -4   1   2    16307.12    16564.01    442.06 o 
  -3   1   2     3676.65     3345.86    134.75 o 
  -2   1   2    21942.16    22395.44    490.53 o 
  -1   1   2    16934.43    16355.64    279.51 o 
   1   1   2    34482.28    30956.95    510.42 o 
   2   1   2     5191.10     5204.93    120.74 o 
   3   1   2    24167.40    24073.53    423.41 o 
   4   1   2      913.90      913.10     53.88 o 
   5   1   2    10060.28    10065.41    237.58 o 
   6   1   2       13.52        5.49     15.31 o 
   7   1   2     3439.75     3621.15    146.53 o 
   8   1   2      161.91      213.03     63.10 o 
   9   1   2     1101.69     1176.05    135.03 o 
  10   1   2       73.69       51.69     37.16 o 
 -10   2   2       39.09       20.42     29.07 o 
  -9   2   2      276.33      269.04     75.24 o 
  -8   2   2       82.77      108.81     41.48 o 
  -7   2   2      401.73      411.06     63.56 o 
  -6   2   2      847.74      895.00     55.92 o 
  -5   2   2     2193.35     2112.65    113.14 o 
  -4   2   2     1326.06     1398.83     86.19 o 
  -3   2   2     3454.27     3182.04    119.48 o 
  -1   2   2     9918.33    10063.27    189.38 o 
   0   2   2    16348.51    15944.16    392.39 o 
   1   2   2     4710.76     4826.46    156.00 o 
   2   2   2    16527.02    16289.17    292.85 o 
   3   2   2      970.23      964.03     49.94 o 
   4   2   2     7124.75     7003.20    175.73 o 
   5   2   2      131.47      163.96     28.03 o 
   6   2   2     3314.78     3219.42    125.88 o 
   7   2   2       75.28       87.20     40.01 o 
   8   2   2      464.29      530.26     83.06 o 
   9   2   2       18.31       11.31     26.40 o 
  10   2   2       93.64      102.37     53.07 o 
 -10   3   2      343.56      381.90     76.80 o 
  -9   3   2       25.90       51.69     28.33 o 
  -8   3   2      888.62      752.58     92.07 o 
  -7   3   2      740.36      789.92     87.01 o 
  -6   3   2     2910.53     3303.18    169.06 o 
  -5   3   2     1148.02     1149.38     53.75 o 
  -4   3   2     4298.05     4072.36    165.75 o 
  -3   3   2     7415.97     7875.32    217.81 o 
  -1   3   2     9774.32     9573.05    184.84 o 
   0   3   2     7430.84     7799.62    212.66 o 
   1   3   2    13267.69    12865.50    330.30 o 
   2   3   2     5809.42     6166.24    190.67 o 
   3   3   2     6568.94     6216.36    147.43 o 
   4   3   2      649.49      645.88     47.14 o 
   5   3   2     4175.34     4149.81    147.54 o 
   6   3   2       17.91        6.87     14.98 o 
   7   3   2     1996.02     2089.97    150.66 o 
   8   3   2       32.80       69.35     40.20 o 
   9   3   2      476.29      562.55     91.24 o 
  10   3   2       37.34       58.32     40.56 o 
  -8   4   2      501.68      572.39     79.75 o 
  -7   4   2     2724.91     2858.92    166.67 o 
  -6   4   2     1762.84     1788.00    116.63 o 
  -5   4   2     3447.44     3427.17    150.02 o 
  -4   4   2     4716.85     4694.65    163.26 o 
  -3   4   2     9464.89     9470.52    246.97 o 
  -1   4   2     8044.10     7935.42    163.22 o 
   0   4   2    22287.56    23169.45    527.60 o 
   1   4   2     3652.25     3637.07    125.55 o 
   2   4   2    10578.77    10601.51    277.04 o 
   3   4   2     1651.41     1677.71     88.12 o 
   4   4   2    10305.88    10239.29    306.38 o 
   5   4   2      404.06      444.23     55.37 o 
   6   4   2     3288.21     3299.87    177.06 o 
   7   4   2      364.69      388.06     63.65 o 
   8   4   2     1433.21     1545.26    139.17 o 
   9   4   2       93.29      114.70     50.86 o 
  -7   5   2        3.71       18.12     23.64 o 
  -6   5   2     3162.42     3283.04    160.60 o 
  -5   5   2     1155.96     1169.06     81.13 o 
  -4   5   2     4737.35     4570.57    160.04 o 
  -1   5   2    11542.20    11698.58    223.65 o 
   0   5   2     4746.33     4965.44    157.01 o 
   2   5   2      852.06      803.90     54.18 o 
   3   5   2     9050.87     8908.90    254.05 o 
   4   5   2       39.89       59.69     23.09 o 
   5   5   2     2534.26     2480.97    133.65 o 
   6   5   2      150.91      115.80     38.08 o 
   7   5   2     2460.46     2575.25    163.54 o 
   8   5   2       73.86      155.81     54.64 o 
  -6   6   2      517.07      523.73     60.25 o 
  -5   6   2     1911.77     1901.96    101.91 o 
  -1   6   2     1487.84     1349.61     56.43 o 
   0   6   2      626.71      570.46     47.55 o 
   2   6   2     2548.35     2420.63    100.81 o 
   3   6   2      337.43      350.90     38.54 o 
   4   6   2     1714.85     1701.63     95.66 o 
   5   6   2       28.82       13.89     14.44 o 
   6   6   2     1223.17     1131.26     95.48 o 
   7   6   2       70.90      131.53     44.33 o 
  -1   7   2     1890.11     1886.64    138.84 o 
   0   7   2       98.73       86.65     23.64 o 
   1   7   2      900.17      822.76     58.59 o 
   2   7   2        5.15        9.66     11.13 o 
   3   7   2       75.04       73.95     21.34 o 
   4   7   2       28.75       38.54     18.21 o 
   5   7   2       23.36       19.13     18.95 o 
  -1   8   2        3.77        0.87      7.95 o 
   0   8   2     1996.26     1916.03     96.30 o 
   1   8   2      692.42      596.12     50.13 o 
   2   8   2      553.63      528.98     42.77 o 
   3   8   2      614.38      593.36     46.08 o 
  -2   9   2      621.31      563.65     44.59 o 
  -1   9   2       39.43       57.08     16.15 o 
   0   9   2      502.71      486.11     49.76 o 
   1   9   2      281.55      247.61     35.32 o 
   2   9   2      323.84      369.02     36.24 o 
  -2  10   2      627.43      595.18     47.33 o 
  -1  10   2     1549.14     1466.71     93.36 o 
  -2  11   2     2159.57     2135.00     92.78 o 
  -1  11   2     2489.75     2573.96    131.53 o 
  -3  12   2     1754.39     1598.58    159.54 o 
  -2  12   2     1099.64      915.76     69.17 o 
  -4  13   2      277.10      376.29     72.94 o 
  -3  13   2      286.54      202.03     39.91 o 
  -1 -18   3       10.52        3.10     25.07 o 
   0 -18   3        0.90       23.07     29.82 o 
   1 -18   3       35.32       32.52     31.56 o 
  -3 -17   3       20.76      -10.10     24.88 o 
  -2 -17   3      328.21       18.51     27.75 o 
  -1 -17   3      114.39       -8.86     27.69 o 
   0 -17   3      101.77       -1.42     23.80 o 
   1 -17   3       25.63       16.25     24.83 o 
   2 -17   3      142.67      209.01     48.97 o 
   3 -17   3       68.14      104.72     30.72 o 
  -5 -16   3      142.47      144.42     47.05 o 
  -4 -16   3      300.96      272.72     57.52 o 
  -3 -16   3      157.96      -16.82     16.82 o 
  -2 -16   3        2.75       17.50     23.90 o 
  -1 -16   3      296.25       51.04     48.61 o 
   0 -16   3        0.49       -5.29     22.62 o 
   1 -16   3      241.32      372.67     59.69 o 
   2 -16   3      124.63      180.10     38.27 o 
   3 -16   3      249.12      282.06     47.24 o 
   4 -16   3       55.89       72.17     38.58 o 
  -6 -15   3      596.65      597.34     71.88 o 
  -5 -15   3      143.67      127.22     42.00 o 
  -4 -15   3     1354.89     1398.14    101.32 o 
  -3 -15   3      233.75       66.62     78.41 o 
  -2 -15   3     1500.44     1367.96     97.99 o 
  -1 -15   3      206.69      158.06     41.59 o 
   0 -15   3      829.62      783.95     98.23 o 
   1 -15   3      208.99      234.27     39.28 o 
   2 -15   3      179.09      240.92     40.87 o 
   3 -15   3      301.75      285.74     45.55 o 
   4 -15   3       56.48       77.74     33.05 o 
   5 -15   3      324.57      389.99     67.42 o 
  -6 -14   3      232.52      229.46     51.56 o 
  -5 -14   3      759.69      818.45     77.07 o 
  -4 -14   3       33.72       31.65     24.47 o 
  -3 -14   3     1002.32     1173.03     89.18 o 
  -2 -14   3      506.58      386.93     53.27 o 
  -1 -14   3     1075.23     1074.00     82.40 o 
   0 -14   3     1418.15     1275.05     87.83 o 
   1 -14   3      570.00      604.15     51.65 o 
   2 -14   3     1530.16     1437.29     78.99 o 
   3 -14   3      197.07      189.71     37.37 o 
   4 -14   3     1251.02     1269.66    100.09 o 
   5 -14   3       35.28       23.34     24.17 o 
   6 -14   3      631.62      613.81     73.37 o 
  -7 -13   3       85.53       63.58     44.75 o 
  -6 -13   3      373.80      460.17     58.07 o 
  -5 -13   3      152.61      119.84     34.98 o 
  -4 -13   3     1690.80     1596.21    100.39 o 
  -3 -13   3      462.56      436.06     54.89 o 
  -2 -13   3      825.78      650.75     63.02 o 
  -1 -13   3      683.31      517.36     57.28 o 
   0 -13   3     1313.32     1226.79     67.47 o 
   1 -13   3      672.56      595.55     48.32 o 
   2 -13   3      475.14      394.11     59.73 o 
   3 -13   3     1144.29     1144.09     68.50 o 
   4 -13   3      152.22      141.77     38.84 o 
   5 -13   3      476.73      495.36     51.75 o 
   6 -13   3        1.06       -7.70     16.44 o 
  -8 -12   3      231.07      271.98     61.87 o 
  -7 -12   3      481.25      558.11     63.73 o 
  -6 -12   3      300.78      352.08     44.12 o 
  -5 -12   3     1064.31     1113.34     81.27 o 
  -4 -12   3      443.51      378.43     47.47 o 
  -3 -12   3     1024.07     1058.99     76.71 o 
  -2 -12   3      270.19      244.37     44.66 o 
  -1 -12   3     1514.77     1505.33     70.44 o 
   0 -12   3      876.05      945.33     56.49 o 
   1 -12   3      580.37      581.83     45.54 o 
   2 -12   3      677.12      743.59     51.79 o 
   3 -12   3      107.11      123.66     23.90 o 
   4 -12   3      322.79      318.29     42.97 o 
   5 -12   3       73.78       72.44     24.58 o 
   6 -12   3      482.08      625.23     57.97 o 
   7 -12   3       59.94       13.45     61.99 o 
  -8 -11   3      260.02      139.33    166.16 o 
  -7 -11   3      264.96      325.29     42.44 o 
  -6 -11   3     1641.84     1771.20     87.21 o 
  -5 -11   3      261.92      366.61     39.25 o 
  -4 -11   3     2432.21     2576.04    116.82 o 
  -3 -11   3      126.07       93.23     28.64 o 
  -2 -11   3     4514.65     4271.57    149.03 o 
  -1 -11   3     2266.86     2280.45     82.89 o 
   0 -11   3     2767.81     3016.89     98.21 o 
   1 -11   3     4414.58     4327.84    122.40 o 
   2 -11   3     1929.43     2029.69     68.78 o 
   3 -11   3     3696.44     3616.29    194.97 o 
   4 -11   3      645.22      718.39     45.66 o 
   5 -11   3     2327.02     2437.36    106.14 o 
   6 -11   3      109.73       97.65     28.75 o 
   7 -11   3      720.32      874.18    127.48 o 
  -8 -10   3        9.18        0.13     15.57 o 
  -7 -10   3     1767.52     2143.12     98.08 o 
  -6 -10   3       45.15       43.92     19.45 o 
  -5 -10   3     3545.12     3986.25    124.77 o 
  -4 -10   3      644.06      589.93     44.95 o 
  -3 -10   3     6405.11     6360.71    182.95 o 
  -2 -10   3     3265.40     3078.78    118.44 o 
  -1 -10   3     7534.64     7679.58    159.50 o 
   0 -10   3     3187.91     3169.06     96.50 o 
   1 -10   3     4723.38     4565.07     98.96 o 
   2 -10   3     3690.28     3399.74     87.54 o 
   3 -10   3     2191.23     2177.66     71.28 o 
   4 -10   3     3478.74     3645.52     98.63 o 
   5 -10   3      332.87      373.31     40.30 o 
   6 -10   3     2148.47     2328.47    104.91 o 
   7 -10   3       68.65       22.16     66.27 o 
  -9  -9   3       41.61       23.69     30.37 o 
  -7  -9   3      157.06      118.68     29.19 o 
  -6  -9   3     2654.31     2782.36    104.36 o 
  -5  -9   3      565.30      539.19     43.17 o 
  -4  -9   3     8235.30     8445.30    180.41 o 
  -3  -9   3     2569.65     2503.11    103.22 o 
  -2  -9   3     5645.55     5431.12    167.56 o 
  -1  -9   3     3968.82     3961.02    101.98 o 
   0  -9   3     8123.89     8601.90    137.78 o 
   1  -9   3     6972.73     6738.10    121.88 o 
   2  -9   3     3756.08     3769.71     98.22 o 
   3  -9   3     6991.21     7003.27    133.28 o 
   4  -9   3     3085.22     3153.61    112.20 o 
   5  -9   3     3421.64     3673.81    123.38 o 
   6  -9   3     1022.76     1013.93     66.96 o 
   7  -9   3     2293.95     2181.76    211.00 o 
   8  -9   3      129.88      -19.73     19.73 o 
  -9  -8   3      190.65       34.32     50.73 o 
  -8  -8   3       32.41       34.48     21.68 o 
  -7  -8   3      361.25      414.13     44.06 o 
  -6  -8   3       97.21       97.79     24.09 o 
  -5  -8   3     1602.42     1628.31     72.77 o 
  -4  -8   3      283.52      305.54     29.66 o 
  -3  -8   3     3036.60     3028.27    110.33 o 
  -2  -8   3     1237.68     1178.82     47.79 o 
  -1  -8   3     4495.70     4324.59    102.70 o 
   0  -8   3     2441.64     2426.28     59.84 o 
   1  -8   3     3195.71     3120.42     73.08 o 
   2  -8   3     2990.61     2917.68     73.93 o 
   3  -8   3      875.05      886.64     40.57 o 
   4  -8   3     3417.77     3496.28     87.39 o 
   5  -8   3      107.76       89.14     23.77 o 
   6  -8   3     1832.00     1926.51     88.80 o 
   7  -8   3       76.03       35.48     29.18 o 
   9  -8   3       14.59       16.13     32.14 o 
  -9  -7   3       43.30       15.21     40.20 o 
  -8  -7   3      652.79      664.83    105.68 o 
  -7  -7   3       68.37       73.56     20.72 o 
  -6  -7   3     2455.67     2618.42     95.81 o 
  -5  -7   3      685.40      657.16     44.25 o 
  -4  -7   3     3984.82     3988.43    132.77 o 
  -3  -7   3      653.25      546.26     36.43 o 
  -2  -7   3    11103.95    10771.55    214.20 o 
  -1  -7   3     1253.50     1149.28     35.07 o 
   0  -7   3     3900.76     3821.00     76.20 o 
   1  -7   3     4236.43     4219.02     83.87 o 
   2  -7   3     4625.15     4399.97     89.75 o 
   3  -7   3     4471.46     4317.04     91.16 o 
   4  -7   3     1039.55      960.19     41.59 o 
   5  -7   3     4260.96     4268.32    125.16 o 
   6  -7   3      501.03      531.00     45.65 o 
   7  -7   3     1638.80     1914.78    127.94 o 
   8  -7   3      309.08      316.69     97.77 o 
   9  -7   3      349.08      426.23    126.01 o 
 -10  -6   3       23.19      -17.78     25.39 o 
  -9  -6   3      529.24      591.37     75.44 o 
  -8  -6   3       54.78       33.94     35.14 o 
  -7  -6   3     2927.93     3170.74    140.25 o 
  -6  -6   3      549.16      597.01     43.52 o 
  -5  -6   3     5074.13     5292.13    109.16 o 
  -4  -6   3     2628.09     2612.66     66.69 o 
  -3  -6   3    10720.28    10636.96    152.70 o 
  -2  -6   3     5998.05     5965.10     92.93 o 
  -1  -6   3    16886.34    17181.14    209.91 o 
   0  -6   3    11244.65    11731.30    157.68 o 
   1  -6   3    13230.37    13144.46    175.39 o 
   2  -6   3     8832.49     8704.31    133.16 o 
   3  -6   3     3843.52     3805.40     79.88 o 
   4  -6   3     5957.57     6013.80    109.79 o 
   5  -6   3     1683.33     1698.74     72.79 o 
   6  -6   3     2615.77     2702.38    139.30 o 
   7  -6   3      223.73      208.29     50.85 o 
   8  -6   3      938.46     1082.42    145.51 o 
   9  -6   3        7.37       -0.69     23.07 o 
 -10  -5   3      382.75      386.39     77.13 o 
  -9  -5   3       61.30       20.30     23.58 o 
  -8  -5   3     1402.59     1504.83     81.21 o 
  -7  -5   3       80.06       45.83     22.83 o 
  -6  -5   3     2485.74     2648.34     91.75 o 
  -5  -5   3      509.24      494.50     36.73 o 
  -4  -5   3     9983.97    10215.66    137.19 o 
  -3  -5   3     3512.84     3420.94     71.01 o 
  -2  -5   3     8770.21     8448.67    137.73 o 
  -1  -5   3     6507.23     6572.79    102.96 o 
   0  -5   3    13043.22    13449.27    171.48 o 
   1  -5   3     9025.60     9062.99    128.80 o 
   2  -5   3     3376.44     3257.14     66.88 o 
   3  -5   3    10555.02    10501.08    149.13 o 
   4  -5   3     3019.03     3071.91     90.69 o 
   5  -5   3     5624.73     5685.29    137.07 o 
   6  -5   3      718.19      648.44     65.70 o 
   7  -5   3     2894.40     2844.32    150.27 o 
   8  -5   3      211.09      172.01     49.89 o 
   9  -5   3      937.97     1076.07    103.44 o 
 -10  -4   3       66.66       72.66     48.66 o 
  -9  -4   3      211.13      171.83     47.93 o 
  -8  -4   3      238.45      262.76     36.56 o 
  -7  -4   3      929.40      882.70     67.07 o 
  -6  -4   3      424.83      451.25     44.66 o 
  -5  -4   3     2800.20     2654.18     84.18 o 
  -4  -4   3      832.76      866.93     32.17 o 
  -3  -4   3     3106.01     2953.62     56.66 o 
  -2  -4   3     1492.49     1321.49     46.18 o 
  -1  -4   3     3411.09     3186.23     59.69 o 
   0  -4   3     3109.42     3213.82     60.58 o 
   1  -4   3     4985.28     4831.12     79.57 o 
   2  -4   3     3634.21     3504.47     65.07 o 
   3  -4   3     5857.71     6031.69     95.35 o 
   4  -4   3     1291.13     1156.17     43.26 o 
   5  -4   3      644.43      689.05     42.48 o 
   6  -4   3     1494.36     1376.90     93.61 o 
   7  -4   3      281.72      295.47     50.31 o 
   8  -4   3      969.58      904.23     92.95 o 
   9  -4   3        0.46        6.31     20.62 o 
 -10  -3   3       72.44      100.63     54.45 o 
  -9  -3   3      183.94      311.12     51.87 o 
  -8  -3   3      163.15      134.29     39.93 o 
  -7  -3   3      944.81     1066.51    114.15 o 
  -6  -3   3     1171.14     1314.21    117.00 o 
  -5  -3   3     1348.05     1361.58    109.82 o 
  -4  -3   3     1308.92     1200.73     63.18 o 
  -3  -3   3     2926.81     2980.63     64.43 o 
  -2  -3   3     2847.33     2645.31     77.71 o 
  -1  -3   3     4428.28     4430.67     65.75 o 
   0  -3   3      841.70      780.49     25.73 o 
   1  -3   3     2171.23     2121.53     44.37 o 
   2  -3   3      982.08      919.15     27.19 o 
   3  -3   3      363.26      326.12     15.79 o 
   4  -3   3       25.25       28.85      6.66 o 
   5  -3   3      234.97      173.27     23.36 o 
   6  -3   3       77.16       82.53     29.31 o 
   7  -3   3        1.07        3.77     15.64 o 
   8  -3   3       91.01       80.15     34.23 o 
   9  -3   3       13.21       24.17     26.95 o 
 -10  -2   3      107.83       95.20     52.43 o 
  -9  -2   3      171.50      206.40     68.25 o 
  -8  -2   3      309.72      268.01     47.04 o 
  -7  -2   3     1003.81      930.84    103.85 o 
  -6  -2   3     1290.82     1183.87    109.09 o 
  -5  -2   3      510.45      498.62     64.94 o 
  -4  -2   3     1636.83     1584.08    106.60 o 
  -3  -2   3     3767.63     3530.96    100.76 o 
  -2  -2   3      254.84      205.99     19.76 o 
  -1  -2   3     1641.85     1487.02     50.94 o 
   0  -2   3     8347.15     8571.18    111.48 o 
   1  -2   3     5120.85     5081.26     74.09 o 
   2  -2   3     3634.69     3725.30     57.40 o 
   3  -2   3     3047.16     3042.48     96.86 o 
   4  -2   3     4482.06     4811.80    113.13 o 
   5  -2   3      386.78      360.91     30.30 o 
   6  -2   3     1262.00     1371.30     89.06 o 
   7  -2   3      135.51       84.21     31.49 o 
   8  -2   3      715.21      728.44     74.70 o 
   9  -2   3       70.83       84.95     35.43 o 
  10  -2   3      192.87      239.52     79.93 o 
 -10  -1   3      105.92      133.09     60.34 o 
  -9  -1   3      366.35      436.54     80.48 o 
  -8  -1   3      545.09      638.08     64.29 o 
  -7  -1   3      515.70      589.41     80.30 o 
  -6  -1   3     1100.58     1080.58    102.37 o 
  -5  -1   3     1699.16     1669.53    118.29 o 
  -4  -1   3      608.78      511.68     58.59 o 
  -3  -1   3     2204.56     2206.78    114.24 o 
  -2  -1   3      890.06      811.19     39.64 o 
  -1  -1   3     4326.61     4417.52    147.17 o 
   0  -1   3     9118.83     8934.06    181.59 o 
   1  -1   3     3999.75     4142.50    104.40 o 
   2  -1   3      487.26      403.30     19.17 o 
   3  -1   3     3127.30     2901.99     62.98 o 
   4  -1   3     2392.83     2356.80     99.86 o 
   5  -1   3     1275.46     1316.64    103.62 o 
   6  -1   3       23.22       12.36     16.18 o 
   7  -1   3      826.93      868.68     74.44 o 
   8  -1   3       16.59       33.23     20.72 o 
   9  -1   3      269.36      292.13     85.17 o 
  10  -1   3       29.80       41.11     38.91 o 
 -10   0   3      282.61      465.23     91.24 o 
  -9   0   3       14.95       31.64     28.15 o 
  -8   0   3      877.98     1091.99    117.18 o 
  -7   0   3     1066.58     1206.42     77.15 o 
  -6   0   3      706.30      811.26     86.92 o 
  -5   0   3      375.36      437.64     59.42 o 
  -4   0   3      501.27      531.74     58.59 o 
  -3   0   3     3446.66     3497.53    144.87 o 
  -2   0   3    11171.76    11734.99    223.92 o 
  -1   0   3     3129.53     3024.02    115.25 o 
   0   0   3     1011.92      871.60     59.24 o 
   1   0   3     1683.74     1569.17     61.83 o 
   2   0   3       56.16      108.68     21.79 o 
   3   0   3      493.25      482.19     39.41 o 
   4   0   3     1411.43     1241.63     68.91 o 
   5   0   3      152.83      126.84     30.63 o 
   6   0   3      539.26      487.04     52.09 o 
   7   0   3       46.60      132.89     36.63 o 
   8   0   3      101.87      103.79     47.83 o 
   9   0   3       11.67       10.12     28.24 o 
  10   0   3       19.20        9.20     37.44 o 
 -10   1   3      113.79      117.37     60.06 o 
  -9   1   3      365.59      355.96     73.31 o 
  -8   1   3      539.66      619.85     86.83 o 
  -7   1   3      534.09      800.50     91.15 o 
  -6   1   3     1062.29     1104.31     98.88 o 
  -5   1   3     1832.33     1950.34    120.13 o 
  -4   1   3      702.23      678.90     63.65 o 
  -2   1   3     1041.98      941.51     65.86 o 
  -1   1   3     4376.28     4553.56    152.78 o 
   0   1   3     8977.88     8811.86    252.67 o 
   1   1   3     3793.79     3806.40    146.98 o 
   2   1   3      435.74      350.80     45.39 o 
   3   1   3     3215.53     2992.89    101.90 o 
   4   1   3     2383.77     2413.93    100.30 o 
   5   1   3     1335.99     1352.35     76.84 o 
   6   1   3       33.14       27.89     17.26 o 
   7   1   3      852.17      813.06     69.68 o 
   8   1   3       11.04       -7.17     20.05 o 
   9   1   3      302.90      199.04     66.41 o 
  10   1   3       27.07       80.85     45.62 o 
 -10   2   3      108.53      200.42     64.29 o 
  -9   2   3      169.71      151.77     54.54 o 
  -8   2   3      345.51      371.23     66.59 o 
  -7   2   3      950.40      851.55     90.97 o 
  -6   2   3     1266.59     1101.73     96.21 o 
  -5   2   3      548.34      540.11     60.98 o 
  -4   2   3     1608.88     1588.58     96.12 o 
  -2   2   3      423.30      363.22     29.65 o 
  -1   2   3     1727.43     1575.98     81.77 o 
   0   2   3     8354.86     8399.23    245.31 o 
   1   2   3     5203.58     5151.79    175.77 o 
   2   2   3     3831.37     3834.14    109.80 o 
   3   2   3     3033.75     2972.92    101.53 o 
   4   2   3     4265.57     4577.33    141.37 o 
   5   2   3      408.95      433.19     43.08 o 
   6   2   3     1204.24     1280.14    106.83 o 
   7   2   3      140.58      149.05     48.47 o 
   8   2   3      665.55      699.41     97.41 o 
   9   2   3       77.41      116.81     52.06 o 
  10   2   3      184.05      162.62     71.38 o 
  -9   3   3      165.51      296.36     64.29 o 
  -8   3   3      161.96      156.00     51.42 o 
  -7   3   3      911.75      998.44     98.60 o 
  -6   3   3     1177.72     1197.49     98.60 o 
  -5   3   3     1261.26     1251.39     92.35 o 
  -4   3   3     1304.90     1214.50     79.84 o 
  -2   3   3     2908.50     2888.84     91.26 o 
  -1   3   3     4407.46     4316.89    156.46 o 
   0   3   3      834.92      759.75     57.58 o 
   1   3   3     2217.52     2055.93    100.72 o 
   2   3   3      986.00      957.60     68.62 o 
   3   3   3      426.92      421.91     47.83 o 
   4   3   3       11.64        9.49     11.00 o 
   5   3   3      285.50      242.93     56.29 o 
   6   3   3       72.37       86.10     26.40 o 
   7   3   3        3.83       -8.19     21.98 o 
   8   3   3       76.71       66.69     41.30 o 
   9   3   3       15.67      -25.94     25.94 o 
  -8   4   3      241.60      367.74     64.75 o 
  -7   4   3     1000.76     1035.60     99.61 o 
  -6   4   3      421.87      494.94     63.47 o 
  -5   4   3     2780.02     2809.71    137.42 o 
  -2   4   3     1571.78     1488.66     64.70 o 
  -1   4   3     3271.91     3031.29    128.77 o 
   0   4   3     3356.62     3346.23    133.74 o 
   1   4   3     4940.78     4785.16    172.46 o 
   2   4   3     3294.20     3222.70    138.71 o 
   3   4   3     5867.68     5983.01    211.19 o 
   4   4   3     1264.32     1102.19     85.54 o 
   5   4   3      646.13      638.26     51.49 o 
   6   4   3     1373.02     1276.77    109.18 o 
   7   4   3      295.98      255.89     56.48 o 
   8   4   3      975.40     1065.77    115.80 o 
   9   4   3        0.34       -7.08     30.81 o 
  -7   5   3      102.35      104.31     40.20 o 
  -6   5   3     2508.27     2764.92    146.43 o 
  -2   5   3     8648.09     8375.54    192.46 o 
  -1   5   3     6437.90     6361.79    213.03 o 
   0   5   3    12993.02    13672.99    362.95 o 
   1   5   3     9731.71     9232.39    270.70 o 
   2   5   3     3545.95     3405.37    139.63 o 
   3   5   3    10685.59    10751.62    311.81 o 
   4   5   3     3077.54     3104.23    148.55 o 
   5   5   3     5650.64     5544.36    228.02 o 
   6   5   3      699.28      658.12     76.34 o 
   7   5   3     2959.22     3078.11    185.16 o 
   8   5   3      216.31      257.73     58.96 o 
  -2   6   3     5918.74     5795.01    154.04 o 
  -1   6   3    17049.15    17268.58    448.22 o 
   0   6   3    11093.82    11535.66    328.28 o 
   1   6   3    13498.98    13197.36    360.65 o 
   2   6   3     8873.96     8618.79    261.96 o 
   3   6   3     3687.68     3594.48    151.49 o 
   4   6   3     6016.62     6179.58    222.22 o 
   5   6   3     1656.21     1742.65    114.70 o 
   6   6   3     2649.80     2710.09    158.30 o 
   7   6   3      170.92      150.94     49.03 o 
  -2   7   3    11333.60    11345.55    243.63 o 
  -1   7   3     1343.26     1216.71     83.15 o 
   0   7   3     3717.19     4012.44    159.86 o 
   1   7   3     4145.98     3884.40    159.86 o 
   2   7   3     4753.99     4693.64    169.52 o 
   3   7   3     4341.61     4281.85    165.29 o 
   4   7   3     1093.95      954.93     75.42 o 
   5   7   3     4107.05     4266.76    187.82 o 
  -2   8   3     1250.11     1104.63     83.24 o 
  -1   8   3     4447.85     4146.82    173.20 o 
   0   8   3     2405.28     2366.27    120.95 o 
   1   8   3     3130.96     2818.91    133.55 o 
   2   8   3     2998.15     2935.63    128.68 o 
   3   8   3      879.16      776.68     63.19 o 
   4   8   3     3493.54     3501.95    152.59 o 
  -3   9   3     2545.49     2455.40    107.02 o 
  -2   9   3     5601.13     5565.78    159.17 o 
  -1   9   3     3976.42     3824.89    168.78 o 
   0   9   3     8236.66     8720.89    277.32 o 
   1   9   3     6888.40     6624.02    227.47 o 
   2   9   3     3793.31     3966.08    152.04 o 
  -3  10   3     6529.07     6767.48    193.74 o 
  -2  10   3     3169.25     3007.61    113.40 o 
  -1  10   3     7604.86     7389.57    261.96 o 
   0  10   3     3194.79     3311.74    151.67 o 
   1  10   3     4468.42     4211.67    172.09 o 
  -4  11   3     2378.20     2284.61    115.10 o 
  -3  11   3      158.19      169.10     36.06 o 
  -2  11   3     4788.12     4631.90    146.31 o 
  -1  11   3     2228.67     2189.86    127.76 o 
   0  11   3     3006.54     3142.49    150.11 o 
  -4  12   3      423.15      475.06     52.21 o 
  -3  12   3      888.50      916.14     68.90 o 
  -2  12   3      285.01      275.20     51.88 o 
  -5  13   3      159.35      162.00     42.91 o 
  -4  13   3     1819.85     1858.43    105.58 o 
  -3  13   3      469.43      456.62     49.33 o 
  -6  14   3      271.24      316.65     62.47 o 
  -5  14   3      836.32     1006.53     85.66 o 
  -3 -17   4       13.66       -8.59     24.01 o 
  -1 -17   4       56.68       -0.98     25.16 o 
   0 -17   4      826.01      968.42     89.61 o 
   1 -17   4      151.40      100.32     37.02 o 
   2 -17   4      777.00     1010.43     89.66 o 
  -4 -16   4        0.72       -3.05     22.63 o 
  -2 -16   4       39.73       -1.27     16.52 o 
   0 -16   4      286.01      251.56     54.20 o 
   1 -16   4     1578.14     1727.73    112.80 o 
   2 -16   4      590.83      552.58     60.26 o 
   3 -16   4      633.69      647.98     87.66 o 
   4 -16   4      445.57      393.09     67.88 o 
  -5 -15   4      107.78      141.52     44.20 o 
  -3 -15   4       54.69       31.93     25.53 o 
  -1 -15   4      318.75      199.26     45.39 o 
   0 -15   4     2713.37     3267.73    149.81 o 
   1 -15   4      498.13      541.97     51.50 o 
   2 -15   4     1534.51     1916.10     96.19 o 
   3 -15   4      889.33      855.44     82.95 o 
   4 -15   4     1171.84     1298.23    105.55 o 
   5 -15   4      795.86      936.42     93.14 o 
  -6 -14   4      200.19      248.54     51.49 o 
  -5 -14   4     1085.37     1183.53     92.70 o 
  -4 -14   4      117.30       79.00     41.39 o 
  -3 -14   4     2062.26     2151.00    120.97 o 
  -2 -14   4       17.55       33.91     25.21 o 
  -1 -14   4     2548.41     2622.53    130.16 o 
   0 -14   4      233.45      189.30     42.19 o 
   1 -14   4     2485.02     2487.45    103.34 o 
   2 -14   4      271.68      299.76     41.48 o 
   3 -14   4     1563.32     1684.75     89.98 o 
   4 -14   4      381.28      454.17     61.37 o 
   5 -14   4      490.82      567.75     69.95 o 
  -7 -13   4        6.36        8.50     27.50 o 
  -6 -13   4       11.03       16.10     23.22 o 
  -5 -13   4       27.12       43.91     33.20 o 
  -4 -13   4      111.64      130.91     36.39 o 
  -3 -13   4       28.37       16.82     21.59 o 
  -2 -13   4     1570.07     1668.01     99.68 o 
  -1 -13   4      133.99       69.88     28.69 o 
   0 -13   4     1510.70     1591.78     78.12 o 
   1 -13   4      120.80      113.08     26.42 o 
   2 -13   4     1263.39     1437.06     76.28 o 
   3 -13   4      121.11      140.08     29.94 o 
   4 -13   4      495.21      559.60     63.88 o 
   5 -13   4       82.98       92.40     27.92 o 
   6 -13   4      222.31      219.68     58.49 o 
  -7 -12   4      516.59      417.02     57.72 o 
  -6 -12   4      175.15      221.73     45.97 o 
  -5 -12   4     1047.12     1002.82     79.51 o 
  -4 -12   4     1234.50     1296.85     87.46 o 
  -3 -12   4     1715.57     1692.87     98.39 o 
  -2 -12   4     1249.36     1163.13     84.25 o 
  -1 -12   4      921.08      980.98     72.57 o 
   0 -12   4      779.99      708.01     49.65 o 
   1 -12   4     1125.71     1234.17     66.45 o 
   2 -12   4      707.73      735.66     52.54 o 
   3 -12   4      908.81      970.04     52.52 o 
   4 -12   4      363.54      375.93     42.47 o 
   5 -12   4      457.62      568.34     52.99 o 
   6 -12   4      377.92      407.95     68.93 o 
   7 -12   4       93.69      103.10     44.95 o 
  -8 -11   4      247.12      120.85    151.03 o 
  -7 -11   4      121.42      180.94     44.20 o 
  -6 -11   4      510.24      456.01     55.48 o 
  -5 -11   4      295.46      290.61     49.58 o 
  -4 -11   4      998.16     1033.39     75.84 o 
  -3 -11   4      241.42      235.18     43.92 o 
  -2 -11   4     1061.17     1022.49     72.12 o 
  -1 -11   4      435.06      413.20     37.34 o 
   0 -11   4     2048.47     2114.19     82.54 o 
   1 -11   4      323.13      342.56     70.51 o 
   2 -11   4     1253.16     1309.55     55.40 o 
   3 -11   4      753.05      744.48     43.60 o 
   4 -11   4     1235.57     1246.30     72.27 o 
   5 -11   4      646.30      628.18     54.57 o 
   6 -11   4      635.26      670.33     79.11 o 
   7 -11   4      563.99      661.52    113.96 o 
  -8 -10   4      262.77      307.58     75.33 o 
  -7 -10   4      394.65      443.78     47.80 o 
  -6 -10   4      546.09      611.91     52.24 o 
  -5 -10   4     1270.65     1297.80     84.33 o 
  -4 -10   4      725.70      672.35     58.73 o 
  -3 -10   4     2855.83     2815.27    190.26 o 
  -2 -10   4     1424.81     1297.55     77.05 o 
  -1 -10   4     4084.85     3896.33    108.09 o 
   0 -10   4      348.82      358.75     32.57 o 
   1 -10   4     3463.27     3566.80     87.82 o 
   2 -10   4      153.34      168.90     22.24 o 
   3 -10   4     2815.34     2656.39     79.94 o 
   4 -10   4      166.57      188.43     32.93 o 
   5 -10   4      766.09      753.89     57.27 o 
   6 -10   4       25.09       49.83     29.84 o 
   7 -10   4      140.00       52.37     35.60 o 
   8 -10   4       58.45      -23.01     23.01 o 
  -9  -9   4      219.17       58.73    134.34 o 
  -8  -9   4      118.09       56.30     29.68 o 
  -7  -9   4      815.05     1048.90     68.77 o 
  -6  -9   4      105.17      127.50     28.90 o 
  -5  -9   4      354.13      395.77     46.14 o 
  -4  -9   4      493.21      388.13     43.31 o 
  -3  -9   4      599.58      558.98     72.43 o 
  -2  -9   4      781.68      681.70     40.47 o 
  -1  -9   4      677.69      566.89     37.85 o 
   0  -9   4     3841.14     3919.75    106.13 o 
   1  -9   4      324.65      322.45     28.05 o 
   2  -9   4      539.59      569.19     34.06 o 
   3  -9   4      273.41      286.97     25.73 o 
   4  -9   4     1044.26      977.07     59.63 o 
   5  -9   4      320.22      284.61     38.68 o 
   6  -9   4       82.40       60.85     33.30 o 
   7  -9   4      299.75       98.11    106.88 o 
   8  -9   4       29.79       -8.16     23.32 o 
  -9  -8   4      274.63      324.87     99.89 o 
  -8  -8   4       92.28       27.29     32.28 o 
  -7  -8   4      510.07      579.97     50.58 o 
  -6  -8   4      576.48      555.05     48.57 o 
  -5  -8   4      373.55      398.84     37.90 o 
  -4  -8   4     1122.53     1122.66     70.09 o 
  -3  -8   4      726.16      620.36     50.07 o 
  -2  -8   4      680.30      602.77     36.77 o 
  -1  -8   4      332.72      275.28     19.56 o 
   0  -8   4     1786.55     1743.74     52.71 o 
   1  -8   4      229.37      236.96     20.62 o 
   2  -8   4      579.65      530.39     31.02 o 
   3  -8   4      190.09      194.97     20.84 o 
   4  -8   4     1427.79     1397.83     69.26 o 
   5  -8   4       18.94       25.15     15.74 o 
   6  -8   4      557.73      486.70     63.74 o 
   7  -8   4       88.19       76.90     37.98 o 
   8  -8   4      119.74      -15.12     23.00 o 
  -9  -7   4      490.55      538.63    105.50 o 
  -8  -7   4      240.26      287.23     56.03 o 
  -7  -7   4      916.29     1048.43     65.34 o 
  -6  -7   4      271.00      320.73     36.14 o 
  -5  -7   4     2207.52     2487.38     91.00 o 
  -4  -7   4      522.44      449.37     43.12 o 
  -3  -7   4     1756.46     1738.23     80.75 o 
  -2  -7   4      166.25      181.89     34.89 o 
  -1  -7   4     1045.18      927.36     34.68 o 
   0  -7   4      157.28      142.75     15.78 o 
   1  -7   4      502.98      400.72     24.81 o 
   2  -7   4       38.11       30.45      9.47 o 
   3  -7   4      122.34       95.84     16.44 o 
   4  -7   4      767.01      654.63     45.39 o 
   5  -7   4       56.11       30.69     21.06 o 
   6  -7   4       75.14       83.28     33.00 o 
   7  -7   4      145.72      132.81     41.65 o 
   8  -7   4       10.53        0.56     21.19 o 
   9  -7   4        8.15       11.87     32.87 o 
  -9  -6   4       79.60       75.65     32.66 o 
  -8  -6   4      244.17      271.15     52.27 o 
  -7  -6   4      111.57       84.10     42.59 o 
  -6  -6   4      341.30      325.24     35.35 o 
  -5  -6   4      832.25      838.42     40.70 o 
  -4  -6   4      796.83      833.71     41.42 o 
  -3  -6   4     1534.88     1504.41     53.09 o 
  -2  -6   4      380.66      402.25     27.65 o 
  -1  -6   4     2745.45     2908.72     77.48 o 
   0  -6   4      269.00      248.94     18.30 o 
   1  -6   4      587.89      505.95     26.57 o 
   2  -6   4     1353.51     1399.35     45.09 o 
   3  -6   4     1085.62     1021.77     39.28 o 
   4  -6   4        2.02        2.99     10.16 o 
   5  -6   4       54.52       60.00     18.79 o 
   6  -6   4       20.19       17.77     20.93 o 
   7  -6   4      203.22      236.47     54.15 o 
   8  -6   4       91.33       26.80     41.67 o 
   9  -6   4       11.77       10.02     28.48 o 
 -10  -5   4      269.14      405.91    111.76 o 
  -9  -5   4      165.27      211.51     52.49 o 
  -8  -5   4      843.19     1022.40    102.05 o 
  -7  -5   4     1073.17     1246.28     85.54 o 
  -6  -5   4     1945.34     2255.86     72.75 o 
  -5  -5   4     1008.69     1054.23     40.63 o 
  -4  -5   4     6887.33     7467.97    130.34 o 
  -3  -5   4     1796.60     1801.06     58.50 o 
  -2  -5   4     8408.54     8535.37    146.28 o 
  -1  -5   4     4829.59     5176.47     90.49 o 
   0  -5   4     9951.18    10066.30    142.03 o 
   1  -5   4     5846.58     6009.51     99.95 o 
   2  -5   4     4175.90     3931.85     77.14 o 
   3  -5   4     5109.65     5156.52     91.63 o 
   4  -5   4     2492.64     2577.63     83.18 o 
   5  -5   4     4449.43     4546.00    120.76 o 
   6  -5   4      845.84      813.44     76.16 o 
   7  -5   4     1139.37     1258.40    100.73 o 
   8  -5   4      205.28      143.49     64.29 o 
   9  -5   4      502.38      553.04     76.45 o 
 -10  -4   4      222.14      278.06     87.10 o 
  -9  -4   4      488.70      494.85     66.75 o 
  -8  -4   4      334.67      357.86     50.65 o 
  -7  -4   4     2915.18     2888.10    172.55 o 
  -6  -4   4      574.87      603.04     53.93 o 
  -5  -4   4     5217.06     5617.43    114.57 o 
  -4  -4   4      641.69      631.15     28.63 o 
  -3  -4   4     9884.21     9868.79    166.96 o 
  -2  -4   4     1082.70     1138.42     43.15 o 
  -1  -4   4    10471.08    10087.19    141.21 o 
   0  -4   4     1428.13     1422.42     40.62 o 
   1  -4   4    13298.20    13326.75    170.03 o 
   2  -4   4     3237.67     2872.84     59.63 o 
   3  -4   4     9572.49     9527.14    132.84 o 
   4  -4   4     3352.41     3324.52     91.12 o 
   5  -4   4     2630.98     2731.08     85.46 o 
   6  -4   4     1516.37     1444.34     99.62 o 
   7  -4   4      632.41      744.36     75.97 o 
   8  -4   4     1332.17     1435.37    111.80 o 
   9  -4   4       36.68       20.00     27.68 o 
 -10  -3   4      120.73      150.11     67.15 o 
  -9  -3   4      178.92      163.14     45.73 o 
  -8  -3   4      810.15      827.17    109.55 o 
  -7  -3   4      245.66      250.37     58.22 o 
  -6  -3   4     1790.01     2167.78    156.00 o 
  -5  -3   4     1143.48     1257.02     58.57 o 
  -4  -3   4     6658.23     6717.20    139.88 o 
  -3  -3   4     1685.82     1625.54     72.99 o 
  -2  -3   4     7369.26     7028.48    154.17 o 
  -1  -3   4     2546.59     2492.87     55.39 o 
   0  -3   4    10116.76    10196.14    138.25 o 
   1  -3   4     3100.31     3093.71     59.54 o 
   2  -3   4     3901.60     3911.68     95.00 o 
   3  -3   4     4177.76     4292.60     96.43 o 
   4  -3   4     2085.71     1992.63     64.28 o 
   5  -3   4     2577.11     2564.04    122.47 o 
   6  -3   4      646.56      624.57     64.20 o 
   7  -3   4     1398.77     1390.01    101.52 o 
   8  -3   4      170.37      211.30     52.07 o 
   9  -3   4      243.69      312.24     73.95 o 
 -10  -2   4       28.71       43.87     33.57 o 
  -9  -2   4      196.49      176.42     65.12 o 
  -8  -2   4      188.45      145.97     53.90 o 
  -7  -2   4      588.87      751.29     96.67 o 
  -6  -2   4      325.95      320.18     58.41 o 
  -5  -2   4     5921.93     6308.62    263.34 o 
  -4  -2   4     1086.64     1072.57     49.16 o 
  -3  -2   4     8598.83     8668.49    185.86 o 
  -2  -2   4      743.84      693.90     55.65 o 
  -1  -2   4    12813.24    12582.24    224.90 o 
   0  -2   4     2806.49     2936.63     57.63 o 
   1  -2   4     8887.25     8658.07    115.94 o 
   2  -2   4     3059.87     2973.80     82.10 o 
   3  -2   4     3835.56     3848.19     83.63 o 
   4  -2   4     1143.20     1103.03     41.84 o 
   5  -2   4     2073.37     2010.09    104.79 o 
   6  -2   4     1132.67     1117.71     96.62 o 
   7  -2   4      225.95      280.04     49.94 o 
   8  -2   4      201.89      171.82     65.40 o 
   9  -2   4       56.20       26.84     25.54 o 
 -10  -1   4      430.86      284.59     86.09 o 
  -9  -1   4      106.19      121.23     57.12 o 
  -8  -1   4     1581.74     1357.53    137.69 o 
  -7  -1   4      201.90      258.65     57.40 o 
  -6  -1   4     4266.55     4578.02    231.15 o 
  -5  -1   4       49.35       69.90     32.19 o 
  -4  -1   4     9030.10     8835.49    208.08 o 
  -3  -1   4     1954.78     2189.06     80.64 o 
  -2  -1   4    19802.79    19130.16    471.76 o 
  -1  -1   4     2953.01     2941.24    126.47 o 
   0  -1   4    25743.10    24075.41    422.15 o 
   1  -1   4     5868.76     5741.80    150.07 o 
   2  -1   4    14893.06    14668.08    207.72 o 
   3  -1   4     6178.23     6053.74    104.51 o 
   4  -1   4     5292.27     5073.48    162.26 o 
   5  -1   4     4216.46     4274.82    156.69 o 
   6  -1   4     1220.53     1251.27     86.79 o 
   7  -1   4     3052.43     3157.83    150.56 o 
   8  -1   4      341.35      386.28     55.96 o 
   9  -1   4     1135.92     1386.78    156.92 o 
 -10   0   4       54.96       87.66     45.35 o 
  -9   0   4     1037.30     1201.44    135.30 o 
  -8   0   4       81.25       55.56     38.36 o 
  -7   0   4     3680.07     3836.85    217.81 o 
  -6   0   4       40.02       19.96     22.72 o 
  -5   0   4     5766.70     6169.73    249.54 o 
  -4   0   4      375.65      386.13     51.23 o 
  -3   0   4    24350.24    25099.11    442.89 o 
  -2   0   4     2411.55     2218.28    108.63 o 
  -1   0   4    29858.25    26824.00    636.50 o 
   0   0   4     4787.54     4644.52    175.13 o 
   1   0   4    26813.15    24440.10    440.01 o 
   2   0   4     5824.23     5703.28     97.11 o 
   3   0   4    11445.06    11139.42    331.22 o 
   4   0   4    10710.35    10547.14    256.68 o 
   5   0   4     3329.04     3392.88    135.72 o 
   6   0   4     3025.37     3123.90    260.76 o 
   7   0   4     1608.88     1625.41    104.54 o 
   8   0   4     1087.04     1262.35     97.50 o 
   9   0   4      117.16      130.61     59.79 o 
 -10   1   4      438.70      589.68     99.98 o 
  -9   1   4      125.87      152.78     60.25 o 
  -8   1   4     1547.05     1751.57    149.28 o 
  -7   1   4      243.77      244.85     53.53 o 
  -6   1   4     4578.61     4990.18    229.49 o 
  -5   1   4       58.63       51.14     27.50 o 
  -3   1   4     1953.34     2219.19     85.78 o 
  -2   1   4    19921.57    18551.88    478.85 o 
  -1   1   4     3020.97     3030.64    131.44 o 
   0   1   4    25519.24    22968.02    580.58 o 
   1   1   4     5707.98     5427.55    201.07 o 
   2   1   4    14612.84    13835.82    292.03 o 
   3   1   4     5948.68     5705.62    253.68 o 
   4   1   4     5092.17     4945.53    157.24 o 
   5   1   4     4230.06     4387.45    161.33 o 
   6   1   4     1305.93     1326.26     86.92 o 
   7   1   4     3022.85     3202.55    147.34 o 
   8   1   4      348.90      320.92     69.26 o 
   9   1   4     1146.96     1173.39    140.45 o 
 -10   2   4       30.64       43.87     39.74 o 
  -9   2   4      196.87      247.89     71.28 o 
  -8   2   4      188.82      166.21     55.28 o 
  -7   2   4      606.95      605.23     79.84 o 
  -6   2   4      339.74      262.42     51.05 o 
  -3   2   4     8228.26     8314.30    199.38 o 
  -2   2   4      829.96      857.34     67.42 o 
  -1   2   4    12652.11    12404.68    347.32 o 
   0   2   4     2757.51     2855.33    132.73 o 
   1   2   4     8813.68     8215.46    268.31 o 
   2   2   4     2974.48     2855.98    139.90 o 
   3   2   4     3853.33     3841.66    127.06 o 
   4   2   4     1125.42     1066.78     67.18 o 
   5   2   4     2019.49     2008.62    169.38 o 
   6   2   4     1203.93     1265.20     83.98 o 
   7   2   4      184.72      266.60     48.03 o 
   8   2   4      217.53      308.13     83.06 o 
   9   2   4       54.32       45.16     33.66 o 
  -9   3   4      169.12      165.10     56.57 o 
  -8   3   4      799.98      802.52     97.41 o 
  -7   3   4      237.61      201.99     55.65 o 
  -6   3   4     1644.36     1653.61    121.69 o 
  -3   3   4     1733.42     1746.66     92.30 o 
  -2   3   4     7469.14     7162.31    171.35 o 
  -1   3   4     2554.49     2356.98    118.38 o 
   0   3   4    10916.62    10770.94    311.17 o 
   1   3   4     3173.93     3048.30    140.64 o 
   2   3   4     4035.13     3975.74    169.52 o 
   3   3   4     4317.84     4301.53    184.88 o 
   4   3   4     2213.39     2230.63     97.11 o 
   5   3   4     2608.08     2536.23    112.60 o 
   6   3   4      704.88      754.70     64.48 o 
   7   3   4     1422.15     1341.34    127.76 o 
   8   3   4      189.63      195.83     63.65 o 
   9   3   4      243.50      319.91     87.56 o 
  -8   4   4      341.01      268.21     69.90 o 
  -7   4   4     2907.07     3124.10    179.36 o 
  -3   4   4    10189.13    10156.25    233.55 o 
  -2   4   4     1143.03     1182.58     61.06 o 
  -1   4   4    10967.48    10708.48    310.52 o 
   0   4   4     1402.76     1412.53     92.07 o 
   1   4   4    13219.37    12567.85    372.06 o 
   2   4   4     3020.31     2773.74    138.43 o 
   3   4   4     9574.99     9525.71    308.50 o 
   4   4   4     3142.85     3067.71    161.24 o 
   5   4   4     2493.25     2502.50    153.97 o 
   6   4   4     1421.91     1370.04    120.03 o 
   7   4   4      614.61      587.94     84.16 o 
   8   4   4     1331.35     1448.77    140.18 o 
   9   4   4       46.68        9.11     35.96 o 
  -3   5   4     1763.09     1651.75     81.17 o 
  -2   5   4     8501.95     8485.42    200.90 o 
  -1   5   4     4801.94     5109.39    196.01 o 
   0   5   4     9550.70     9639.12    305.74 o 
   1   5   4     5902.03     6035.44    220.02 o 
   2   5   4     4206.18     3962.86    171.36 o 
   3   5   4     5172.68     5030.20    204.01 o 
   4   5   4     2420.39     2409.87    139.44 o 
   5   5   4     4581.90     4868.40    218.36 o 
   6   5   4      864.36      739.33     86.92 o 
   7   5   4     1062.10     1038.18    110.84 o 
   8   5   4      195.44      237.58     66.96 o 
  -3   6   4     1529.88     1454.24     77.08 o 
  -2   6   4      448.67      429.71     38.66 o 
  -1   6   4     2688.44     2960.37    143.12 o 
   0   6   4      278.33      286.79     43.60 o 
   1   6   4      548.17      451.44     56.38 o 
   2   6   4     1401.64     1293.05     92.81 o 
   3   6   4     1008.77      969.84     82.23 o 
   4   6   4       10.05       18.49     17.48 o 
   5   6   4       40.93       60.52     28.61 o 
   6   6   4       24.47       33.39     26.67 o 
   7   6   4      199.81      193.43     56.84 o 
  -4   7   4      551.39      458.72     48.41 o 
  -3   7   4     1656.82     1750.86     87.13 o 
  -2   7   4      161.74      186.96     29.30 o 
  -1   7   4     1105.02      901.68     77.63 o 
   0   7   4      163.91      112.77     34.58 o 
   1   7   4      565.46      573.68     61.90 o 
   2   7   4       37.93       48.38     24.37 o 
   3   7   4      143.06      120.31     35.32 o 
   4   7   4      748.53      560.34     63.74 o 
   5   7   4       52.64       16.74     20.97 o 
   6   7   4       76.77       86.74     37.62 o 
  -4   8   4     1113.00     1081.57     74.88 o 
  -3   8   4      738.11      705.70     56.44 o 
  -2   8   4      724.21      598.70     67.70 o 
  -1   8   4      346.01      337.29     49.39 o 
   0   8   4     1712.01     1766.01    111.85 o 
   1   8   4      233.43      251.47     43.41 o 
   2   8   4      603.08      511.78     59.51 o 
   3   8   4      197.05      203.28     44.61 o 
   4   8   4     1423.13     1452.64    100.44 o 
  -4   9   4      501.78      414.39     47.75 o 
  -3   9   4      571.98      589.17     53.25 o 
  -2   9   4      835.43      603.39     70.18 o 
  -1   9   4      652.55      585.08     66.50 o 
   0   9   4     3967.86     4111.50    183.13 o 
   1   9   4      345.36      294.89     48.66 o 
   2   9   4      574.72      680.28     68.62 o 
   3   9   4      268.62      295.53     47.46 o 
  -5  10   4     1239.21     1262.57     90.08 o 
  -4  10   4      703.93      656.07     60.78 o 
  -3  10   4     2723.89     2625.51    149.42 o 
  -2  10   4     1357.21     1236.39    103.85 o 
  -1  10   4     3747.74     3756.55    181.75 o 
   0  10   4      341.70      308.50     53.81 o 
   1  10   4     3250.67     3219.57    160.41 o 
  -6  11   4      518.63      530.03     64.35 o 
  -5  11   4      329.30      331.80     51.06 o 
  -4  11   4      996.50     1093.10     79.40 o 
  -3  11   4      317.77      341.09     43.94 o 
  -2  11   4     1313.61     1339.59    109.27 o 
  -1  11   4      530.98      493.10     67.51 o 
   0  11   4     1957.22     1935.90    126.93 o 
  -7  12   4      519.54      400.88     66.86 o 
  -6  12   4      165.73      128.14     38.93 o 
  -5  12   4     1075.39     1183.88     89.16 o 
  -4  12   4     1182.65     1222.24     85.95 o 
  -3  12   4     1683.04     1617.47    128.31 o 
  -2  12   4     1216.39     1039.10     99.80 o 
  -1  12   4      900.75     1024.47     95.38 o 
  -7  13   4        5.47        6.14     27.97 o 
  -6  13   4       19.62       22.89     25.06 o 
  -5  13   4       19.09       25.66     22.22 o 
  -4  13   4      122.26      140.19     38.55 o 
  -3  13   4       40.87       25.57     27.23 o 
  -6  14   4      223.03      168.89     46.29 o 
  -5  14   4     1034.95     1249.90     96.49 o 
  -4  14   4      123.52       54.36     41.85 o 
  -3 -17   5      248.79       24.60     30.41 o 
  -2 -17   5       98.98       -5.14     25.84 o 
  -1 -17   5      201.04       46.25     82.09 o 
   0 -17   5       14.86        1.57     27.25 o 
   1 -17   5      146.85      150.20     46.86 o 
   2 -17   5      231.34      207.51     68.89 o 
  -4 -16   5       72.51      -14.05     25.66 o 
  -3 -16   5      122.98       16.97     25.77 o 
  -2 -16   5      132.87        8.10     21.95 o 
  -1 -16   5      383.96      220.99    164.92 o 
   0 -16   5       60.27       37.25     28.56 o 
   1 -16   5      184.43      249.28     52.83 o 
   2 -16   5       61.23       67.29     27.59 o 
   3 -16   5      141.30      137.35     43.46 o 
  -5 -15   5      379.20      415.43     64.56 o 
  -4 -15   5      111.35      -13.99     20.40 o 
  -3 -15   5      235.22       13.16     22.28 o 
  -2 -15   5      359.18      -16.92     33.20 o 
  -1 -15   5      163.31      135.78     38.31 o 
   0 -15   5      485.41      533.35     61.63 o 
   1 -15   5      159.24      218.70     39.01 o 
   2 -15   5      676.51      691.50     60.06 o 
   3 -15   5      145.56      163.37     62.32 o 
   4 -15   5      393.56      420.98     63.00 o 
  -6 -14   5      215.03      205.39     50.14 o 
  -5 -14   5      677.95      511.68     87.29 o 
  -3 -14   5     1179.09     1185.29     92.00 o 
  -2 -14   5      349.62      307.61     54.94 o 
  -1 -14   5     1256.05     1250.43     89.39 o 
   0 -14   5      391.42      354.58     49.13 o 
   1 -14   5     1102.90     1213.30     72.59 o 
   2 -14   5      258.81      197.10     37.10 o 
   3 -14   5      766.32      820.55     86.42 o 
   4 -14   5      460.58      430.56     61.25 o 
   5 -14   5      277.07      347.92     66.45 o 
  -7 -13   5      295.06      309.34     60.97 o 
  -6 -13   5      497.33      609.62    145.42 o 
  -5 -13   5      363.43      394.76     54.87 o 
  -4 -13   5     1066.17     1162.98     90.14 o 
  -3 -13   5      569.56      497.60     59.73 o 
  -2 -13   5     1297.14     1196.23    132.31 o 
  -1 -13   5      253.45      212.18     43.73 o 
   0 -13   5     1238.92     1285.16     74.76 o 
   1 -13   5      467.75      454.15     44.42 o 
   2 -13   5      411.53      508.18     46.49 o 
   3 -13   5      741.58      734.95     73.28 o 
   4 -13   5      539.14      596.10     68.96 o 
   5 -13   5      447.68      448.64     53.01 o 
   6 -13   5       27.30       75.64     35.03 o 
  -7 -12   5       48.91       41.75     27.18 o 
  -6 -12   5      442.09      481.73     61.72 o 
  -5 -12   5       97.43      123.07     33.81 o 
  -4 -12   5      421.62      420.08     64.25 o 
  -3 -12   5      466.43      496.47     57.43 o 
  -2 -12   5      664.24      706.39     72.11 o 
  -1 -12   5     1074.87     1098.88     88.71 o 
   0 -12   5      631.59      729.56     52.37 o 
   1 -12   5      726.96      744.37     52.55 o 
   2 -12   5        5.64       14.11     15.90 o 
   3 -12   5      495.55      588.36     63.25 o 
   4 -12   5       50.93       42.42     20.36 o 
   5 -12   5      421.51      486.58     50.18 o 
   6 -12   5        2.12        0.88     23.31 o 
  -8 -11   5      303.44      424.44     59.92 o 
  -7 -11   5      159.55      262.72     82.41 o 
  -6 -11   5     1249.03     1375.20     96.23 o 
  -5 -11   5       90.56      152.02     36.28 o 
  -4 -11   5     2162.65     2211.44    115.45 o 
  -3 -11   5      587.99      436.18     51.76 o 
  -2 -11   5     3124.67     3157.85    130.04 o 
  -1 -11   5      789.99      671.66     46.99 o 
   0 -11   5     2708.17     2784.72     97.01 o 
   1 -11   5     1955.29     1789.94     77.78 o 
   2 -11   5     2783.34     2811.75     85.22 o 
   3 -11   5     1331.79     1287.86     71.03 o 
   4 -11   5     1017.42     1101.36     68.96 o 
   5 -11   5     1336.35     1446.23     83.19 o 
   6 -11   5      471.73      536.81     73.63 o 
   7 -11   5      871.28     1023.83    146.89 o 
  -8 -10   5      458.83      428.20     62.16 o 
  -7 -10   5     1297.49     1418.18     97.98 o 
  -6 -10   5      282.52      295.93     51.33 o 
  -5 -10   5     3068.48     3343.90    141.79 o 
  -4 -10   5     1029.96     1071.74     76.37 o 
  -3 -10   5     5839.01     6072.10    185.23 o 
  -2 -10   5     1071.23     1085.60     73.14 o 
  -1 -10   5     7394.05     7536.54    172.10 o 
   0 -10   5      592.74      549.10     46.73 o 
   1 -10   5     6616.13     6844.15    133.14 o 
   2 -10   5      379.41      368.12     29.19 o 
   3 -10   5     4273.57     4347.04    115.59 o 
   4 -10   5      886.17      895.71     59.90 o 
   5 -10   5     2515.53     2748.72    111.95 o 
   6 -10   5      651.76      619.02    101.73 o 
   7 -10   5      837.43      893.12    131.81 o 
  -8  -9   5      318.61      346.86     87.20 o 
  -7  -9   5      388.14      366.47     55.55 o 
  -6  -9   5      869.07      818.44    112.63 o 
  -5  -9   5      958.85      927.38     71.52 o 
  -4  -9   5     2703.47     2570.31    114.43 o 
  -3  -9   5      830.24      845.19     64.45 o 
  -2  -9   5     5425.10     5402.76    185.61 o 
  -1  -9   5        4.42        4.50      9.27 o 
   0  -9   5    10235.21    10925.34    171.76 o 
   1  -9   5      280.17      258.04     22.93 o 
   2  -9   5     8061.59     8195.02    164.75 o 
   3  -9   5     1068.43     1118.52     49.37 o 
   4  -9   5     3345.28     3574.93    120.16 o 
   5  -9   5     1388.54     1458.26    101.03 o 
   6  -9   5      707.56      776.40     83.94 o 
   8  -9   5      390.83       22.22     27.66 o 
  -8  -8   5      196.09      237.68     69.72 o 
  -7  -8   5     1028.57     1037.42     80.61 o 
  -6  -8   5      161.71      141.91     34.59 o 
  -5  -8   5     2076.13     2069.15    104.05 o 
  -4  -8   5      296.01      309.54     40.13 o 
  -3  -8   5     5358.71     5256.32    159.70 o 
  -2  -8   5       43.37       29.61     12.26 o 
  -1  -8   5     6947.49     7269.32    125.68 o 
   0  -8   5      257.07      241.18     20.94 o 
   1  -8   5     4584.92     4597.04     98.22 o 
   2  -8   5      335.16      288.71     24.48 o 
   3  -8   5     3637.84     3682.71     89.19 o 
   4  -8   5      405.40      359.23     37.69 o 
   5  -8   5     1857.31     1764.57     83.61 o 
   6  -8   5      512.35      507.00     66.68 o 
   7  -8   5      391.72       38.36     42.77 o 
   8  -8   5       82.83       21.21     27.72 o 
  -9  -7   5       38.76       -9.84     29.89 o 
  -8  -7   5      389.81      412.25     91.34 o 
  -7  -7   5      161.84      150.86     41.24 o 
  -6  -7   5     1292.89     1209.52     80.94 o 
  -5  -7   5      335.58      425.29     46.73 o 
  -4  -7   5     2331.34     2328.20    119.80 o 
  -3  -7   5      329.98      265.65     25.27 o 
  -2  -7   5     4209.02     4083.75    103.39 o 
  -1  -7   5      587.94      563.82     29.84 o 
   0  -7   5     5177.90     5390.36    102.74 o 
   1  -7   5      355.95      281.11     21.98 o 
   2  -7   5     5314.40     5570.78    107.52 o 
   3  -7   5      765.37      673.41     32.13 o 
   4  -7   5     2966.73     3125.03    103.65 o 
   5  -7   5      119.43       92.27     34.45 o 
   6  -7   5     1702.27     1876.46    124.21 o 
   7  -7   5      265.08      254.48     59.45 o 
   8  -7   5      357.20       -8.93     22.87 o 
  -9  -6   5      384.95      407.01    109.27 o 
  -8  -6   5      305.29      421.75     57.59 o 
  -7  -6   5     1617.72     1745.60    143.67 o 
  -6  -6   5      605.26      614.08     59.88 o 
  -5  -6   5     4460.86     4726.78    155.40 o 
  -4  -6   5      581.78      511.25     35.17 o 
  -3  -6   5    12020.11    12230.87    205.16 o 
  -2  -6   5      412.32      429.91     29.24 o 
  -1  -6   5    12904.53    13036.95    182.57 o 
   0  -6   5      407.78      384.81     24.47 o 
   1  -6   5    13642.82    13602.44    188.08 o 
   2  -6   5     1380.71     1364.40     45.87 o 
   3  -6   5     6261.95     6508.29    114.18 o 
   4  -6   5     1850.89     1926.69     76.35 o 
   5  -6   5     1242.06     1238.09     92.60 o 
   6  -6   5     1414.76     1564.44    111.27 o 
   7  -6   5     1059.52      955.42     92.43 o 
   8  -6   5      916.13      808.96    129.60 o 
 -10  -5   5      180.85      205.02     77.63 o 
  -9  -5   5      237.53      205.62     51.96 o 
  -8  -5   5      866.12      806.60     75.69 o 
  -7  -5   5      804.21     1000.81     79.24 o 
  -6  -5   5     2675.93     2780.77     92.52 o 
  -5  -5   5     1013.46     1074.82     55.25 o 
  -4  -5   5     6496.70     6242.24    135.17 o 
  -3  -5   5     1068.68     1005.43     46.24 o 
  -2  -5   5     6499.23     6266.75    135.16 o 
  -1  -5   5      207.76      203.87     18.11 o 
   0  -5   5    16348.55    16658.48    215.31 o 
   1  -5   5      203.36      208.61     17.69 o 
   2  -5   5     9793.57     9657.09    142.72 o 
   3  -5   5      461.42      434.73     24.02 o 
   4  -5   5     8586.44     8717.80    175.97 o 
   5  -5   5     1025.79      944.89     79.50 o 
   6  -5   5     2380.78     2380.66    134.29 o 
   7  -5   5      779.99      844.18     86.31 o 
   8  -5   5      642.02      692.24    118.75 o 
   9  -5   5      261.98      292.76     66.75 o 
 -10  -4   5      135.88      127.12     63.74 o 
  -9  -4   5      145.03      124.73     40.01 o 
  -8  -4   5      520.51      595.96     45.78 o 
  -7  -4   5      302.04      405.88     40.69 o 
  -6  -4   5      720.66      705.15     48.51 o 
  -5  -4   5     1362.48     1387.56     87.93 o 
  -4  -4   5     1459.28     1309.23     67.17 o 
  -3  -4   5     3703.69     3649.58     92.47 o 
  -2  -4   5     5840.87     5823.93    119.30 o 
  -1  -4   5     7817.01     7866.48    149.18 o 
   0  -4   5     6900.08     7685.00    120.43 o 
   1  -4   5     5664.40     5664.29     96.70 o 
   2  -4   5     1613.49     1762.10     46.51 o 
   3  -4   5     3976.39     3898.32     99.04 o 
   4  -4   5     1144.76     1161.31     52.02 o 
   5  -4   5     1808.82     1819.22    107.23 o 
   6  -4   5      238.18      304.44     50.01 o 
   7  -4   5      230.44      285.71     59.28 o 
   8  -4   5       65.31       67.04     33.66 o 
   9  -4   5      225.72      283.73     68.71 o 
 -10  -3   5       93.14       69.81     48.84 o 
  -9  -3   5      146.25      147.18     35.72 o 
  -8  -3   5      247.70      326.36     43.27 o 
  -7  -3   5      137.73      252.93     39.44 o 
  -6  -3   5      227.94      245.29     31.03 o 
  -5  -3   5     1163.15     1170.26     68.47 o 
  -4  -3   5      467.16      455.58     54.08 o 
  -3  -3   5      653.00      596.95     57.67 o 
  -2  -3   5     4734.42     4675.30    124.90 o 
  -1  -3   5      650.27      594.34     31.57 o 
   0  -3   5      312.39      349.97     20.91 o 
   1  -3   5      109.08      102.67     12.77 o 
   2  -3   5     2448.88     2664.72     55.20 o 
   3  -3   5       39.94       49.57     12.89 o 
   4  -3   5      281.51      296.22     25.39 o 
   5  -3   5       18.18       18.22     17.98 o 
   6  -3   5      390.47      446.03     64.75 o 
   7  -3   5       34.75       64.02     31.31 o 
   8  -3   5       45.18       28.48     26.51 o 
   9  -3   5       13.72       27.65     26.19 o 
 -10  -2   5       98.71       95.91     34.57 o 
  -9  -2   5      228.71      237.27     53.98 o 
  -8  -2   5      351.83      363.07     71.74 o 
  -7  -2   5      728.31      786.40     56.99 o 
  -6  -2   5      427.60      509.73     46.88 o 
  -5  -2   5     1562.42     1702.54     84.55 o 
  -4  -2   5     2101.29     2310.71     96.21 o 
  -3  -2   5     2271.21     2250.84    118.10 o 
  -2  -2   5     3802.48     3943.64    162.44 o 
  -1  -2   5     2653.67     2443.35    124.63 o 
   0  -2   5     3908.14     4181.95     94.45 o 
   1  -2   5     1279.10     1066.16     42.79 o 
   2  -2   5     4726.83     5011.07    103.59 o 
   3  -2   5     1641.26     1535.26     60.33 o 
   4  -2   5     1119.31     1111.42     41.35 o 
   5  -2   5     1411.12     1383.08     90.27 o 
   6  -2   5      495.15      513.11     59.00 o 
   7  -2   5      495.36      445.06     95.61 o 
   8  -2   5      265.17      276.26     58.55 o 
   9  -2   5       30.02       31.94     29.49 o 
 -10  -1   5      291.90      368.20     97.31 o 
  -9  -1   5      137.04      222.13     70.27 o 
  -8  -1   5      372.20      369.67     74.87 o 
  -7  -1   5     1067.86     1371.33    129.51 o 
  -6  -1   5      781.82      819.41     66.29 o 
  -5  -1   5     1379.56     1221.05     72.90 o 
  -4  -1   5     8104.89     8846.86    214.43 o 
  -3  -1   5     2525.11     2327.83    123.71 o 
  -2  -1   5     3582.78     3635.78    157.56 o 
  -1  -1   5     2098.78     1842.08    106.79 o 
   0  -1   5    12742.90    12831.28    373.25 o 
   1  -1   5     1744.58     1684.08     53.43 o 
   2  -1   5     1368.17     1444.33     46.38 o 
   3  -1   5     1585.59     1783.05     46.90 o 
   4  -1   5     1244.72     1184.89     76.93 o 
   5  -1   5      518.07      566.86     58.55 o 
   6  -1   5      167.47      171.36     42.05 o 
   7  -1   5      415.84      319.24     53.86 o 
   8  -1   5      215.16      132.53     44.33 o 
   9  -1   5       80.08       26.31     37.71 o 
  -9   0   5       55.19       46.17     38.91 o 
  -8   0   5      814.37      918.14    112.58 o 
  -7   0   5      103.07      109.92     44.98 o 
  -6   0   5     3231.94     3509.12    196.38 o 
  -5   0   5        0.31       12.09     14.32 o 
  -4   0   5     3905.09     4510.03    142.37 o 
  -3   0   5      163.81      118.10     33.76 o 
  -2   0   5      683.06      712.84     65.03 o 
  -1   0   5     1298.68     1238.05     86.55 o 
   0   0   5      602.13      700.98     66.59 o 
   1   0   5     1817.28     1589.35     76.63 o 
   2   0   5      290.60      333.23     20.22 o 
   3   0   5     1327.67     1272.32     75.28 o 
   4   0   5       23.21       14.46     14.68 o 
   5   0   5      352.38      258.87     40.91 o 
   6   0   5       14.05       15.62     17.46 o 
   7   0   5      241.50      209.19     48.38 o 
   8   0   5      132.99      117.04     39.27 o 
   9   0   5        0.08        1.10     26.12 o 
  -5   1   5     1384.81     1329.37     79.67 o 
  -4   1   5     8172.99     8988.66    223.28 o 
  -3   1   5     2462.35     2296.65    127.85 o 
  -2   1   5     3636.06     3760.41    163.54 o 
  -1   1   5     2053.60     1866.00    109.92 o 
   1   1   5     1799.78     1788.46    112.49 o 
   2   1   5     1439.50     1498.86     77.74 o 
   3   1   5     1564.22     1666.84     86.57 o 
   4   1   5     1234.55     1169.06    144.87 o 
   5   1   5      506.05      569.49     57.12 o 
   6   1   5      156.70      116.19     34.39 o 
   7   1   5      432.96      466.72     63.88 o 
   8   1   5      205.72      214.41     70.18 o 
   9   1   5       81.05       95.48     52.89 o 
  -5   2   5     1615.52     1574.12     89.44 o 
  -4   2   5     2009.18     2089.04    138.57 o 
  -3   2   5     2079.47     2080.56     88.85 o 
  -2   2   5     3732.83     3894.80    170.90 o 
  -1   2   5     2430.00     2370.87    127.30 o 
   0   2   5     3839.59     4174.87    182.30 o 
   1   2   5     1160.82      955.67     83.61 o 
   2   2   5     4626.63     5021.73    211.00 o 
   3   2   5     1585.40     1495.37     81.39 o 
   4   2   5     1072.51     1094.32     97.31 o 
   5   2   5     1458.40     1391.92     87.98 o 
   6   2   5      486.51      509.72     57.24 o 
   7   2   5      506.03      511.25     60.98 o 
   8   2   5      258.92      233.17     74.32 o 
   9   2   5       43.10       45.62     44.79 o 
  -5   3   5     1189.58     1152.83     77.31 o 
  -4   3   5      426.88      443.04     45.32 o 
  -3   3   5      699.26      650.72     49.91 o 
  -2   3   5     4786.99     4762.90    196.38 o 
  -1   3   5      500.68      494.85     58.04 o 
   1   3   5       56.33       64.75     31.46 o 
   2   3   5     2448.60     2591.81    144.59 o 
   3   3   5       72.45       71.56     30.35 o 
   4   3   5      243.66      157.10     47.37 o 
   5   3   5       31.43       38.91     21.30 o 
   6   3   5      373.16      358.90     49.06 o 
   7   3   5       27.09       39.74     30.26 o 
   8   3   5       45.96       56.11     42.22 o 
   9   3   5       17.33       -5.43     29.16 o 
  -5   4   5     1223.12     1249.43     83.37 o 
  -4   4   5     1565.63     1396.31     80.14 o 
  -3   4   5     3789.08     3845.16    130.69 o 
  -2   4   5     5961.36     6100.66    231.51 o 
  -1   4   5     7934.92     7702.58    271.62 o 
   0   4   5     6974.54     7637.36    272.08 o 
   1   4   5     5688.26     5302.64    220.20 o 
   2   4   5     1611.48     1741.18    117.09 o 
   3   4   5     4096.20     4043.99    191.23 o 
   4   4   5     1125.73     1117.00     99.61 o 
   5   4   5     1806.54     1677.62    130.61 o 
   6   4   5      237.09      208.06     59.51 o 
   7   4   5      245.60      318.62     67.24 o 
   8   4   5       61.92      134.11     55.10 o 
   9   4   5      198.27      257.08     81.31 o 
  -5   5   5      995.23     1029.59     75.79 o 
  -4   5   5     6729.83     6471.27    192.73 o 
  -3   5   5      970.73     1000.83     64.49 o 
  -2   5   5     6461.28     6105.72    239.61 o 
  -1   5   5      148.04      124.45     36.61 o 
   0   5   5    16315.67    16656.36    472.13 o 
   1   5   5      199.99      160.87     43.87 o 
   2   5   5     9662.06     9205.44    320.09 o 
   3   5   5      569.15      531.37     66.32 o 
   4   5   5     8563.49     8497.65    313.65 o 
   5   5   5      971.88      818.53     89.68 o 
   6   5   5     2428.31     2436.27    167.86 o 
   7   5   5      784.05      906.46    107.34 o 
   8   5   5      646.14      755.80    105.22 o 
  -5   6   5     4650.25     4991.94    179.01 o 
  -4   6   5      520.67      478.51     49.90 o 
  -3   6   5    12274.34    12499.03    286.28 o 
  -2   6   5      422.46      336.19     52.70 o 
  -1   6   5    12922.70    12808.66    395.61 o 
   0   6   5      397.79      356.61     53.44 o 
   1   6   5    13335.49    13036.03    406.18 o 
   2   6   5     1410.98     1379.70    105.13 o 
   3   6   5     6079.62     5922.40    246.78 o 
   4   6   5     1782.22     1887.24    129.60 o 
   5   6   5     1286.78     1304.46    111.57 o 
   6   6   5     1415.13     1598.98    133.00 o 
   7   6   5     1123.01     1365.07    129.69 o 
  -6   7   5     1251.52     1161.52    122.52 o 
  -5   7   5      321.14      337.24     46.28 o 
  -4   7   5     2061.04     1993.81    142.61 o 
  -3   7   5      355.39      323.46     39.02 o 
  -2   7   5     3942.67     3947.04    191.04 o 
  -1   7   5      625.78      588.58     69.17 o 
   0   7   5     5091.62     5089.34    218.82 o 
   1   7   5      364.48      332.88     52.98 o 
   2   7   5     5369.41     5369.14    226.82 o 
   3   7   5      715.67      535.87     67.42 o 
   4   7   5     2970.58     2919.53    163.63 o 
   5   7   5      162.39      175.68     49.95 o 
   6   7   5     1674.57     1823.04    140.27 o 
  -6   8   5      172.36      124.66     49.90 o 
  -5   8   5     2112.54     2151.64    218.68 o 
  -4   8   5      346.78      337.20     44.15 o 
  -3   8   5     5543.31     5277.38    170.31 o 
  -2   8   5       48.27       15.91     21.43 o 
  -1   8   5     6998.43     7388.65    279.07 o 
   0   8   5      257.28      308.41     51.88 o 
   1   8   5     4635.00     4733.65    209.25 o 
   2   8   5      336.54      373.16     56.57 o 
   3   8   5     3650.31     3500.85    176.42 o 
   4   8   5      453.13      428.72     61.81 o 
  -9   9   5      158.72      107.41     41.49 o 
  -8   9   5      312.72      327.26     97.41 o 
  -7   9   5      397.47      441.35     61.49 o 
  -6   9   5      792.89      806.54     77.31 o 
  -5   9   5      954.89     1080.72     83.38 o 
  -4   9   5     2554.02     2554.15    122.42 o 
  -3   9   5      831.71      801.79     88.30 o 
  -2   9   5     5422.85     5226.76    234.82 o 
  -1   9   5        2.14        7.36     17.94 o 
   0   9   5    10220.61    10911.20    363.78 o 
   1   9   5      264.98      247.61     50.96 o 
   2   9   5     8162.37     8250.41    296.54 o 
   3   9   5      995.55     1008.38     90.78 o 
  -8  10   5      439.96      456.24     67.66 o 
  -7  10   5     1278.46     1364.73    107.99 o 
  -6  10   5      263.06      305.58     54.75 o 
  -5  10   5     3195.63     3573.83    158.22 o 
  -4  10   5     1003.83     1063.46     79.01 o 
  -3  10   5     5654.69     5775.42    262.97 o 
  -2  10   5     1097.38     1136.78    103.48 o 
  -1  10   5     7449.40     7875.41    298.57 o 
   0  10   5      675.82      607.34     75.52 o 
   1  10   5     6721.93     6538.76    262.97 o 
  -8  11   5      308.54      214.02     57.85 o 
  -7  11   5      154.91      278.52     59.96 o 
  -6  11   5     1270.06     1359.09    102.74 o 
  -5  11   5       66.08       80.76     27.76 o 
  -4  11   5     2257.58     2285.17    118.78 o 
  -3  11   5      497.41      426.33     69.35 o 
  -2  11   5     3129.98     3089.14    180.56 o 
  -1  11   5      731.45      631.72     79.93 o 
   0  11   5     2583.23     2680.85    161.33 o 
  -7  12   5       67.32       44.67     28.64 o 
  -6  12   5      466.82      578.75     69.85 o 
  -5  12   5       72.41       70.01     29.77 o 
  -4  12   5      490.78      521.72     80.62 o 
  -3  12   5      470.11      573.59     78.73 o 
  -2  12   5      732.37      833.89     92.99 o 
  -1  12   5     1086.39     1093.92    104.58 o 
  -7  13   5      294.51      360.30     64.64 o 
  -6  13   5      519.64      579.23     72.10 o 
  -5  13   5      340.98      349.54     51.80 o 
  -4  13   5     1092.97     1050.96    114.70 o 
  -3  13   5      583.44      595.57     82.51 o 
  -6  14   5      209.30      243.40     92.58 o 
  -5  14   5      621.74      624.38     70.56 o 
  -4  14   5      598.76      571.56     85.63 o 
  -1 -17   6      128.77      139.99     45.77 o 
   0 -17   6      325.51      478.37     66.62 o 
  -4 -16   6      193.87      -14.85     22.80 o 
  -2 -16   6      157.05       -5.33     22.71 o 
  -1 -16   6     1873.90     2002.00    124.95 o 
   0 -16   6      171.27      281.53     56.30 o 
   1 -16   6     1569.48     1463.43    144.68 o 
   2 -16   6       29.69       34.69     31.65 o 
   3 -16   6     1480.57     1711.93    167.13 o 
  -5 -15   6      334.84      -13.59     26.24 o 
  -1 -15   6      294.23      251.28     52.72 o 
   0 -15   6     1774.51     1970.03    117.91 o 
   1 -15   6       85.86       69.47     30.01 o 
   2 -15   6     2258.05     2645.60    148.10 o 
   3 -15   6       67.28       55.23     31.13 o 
   4 -15   6     1479.94     1745.24    127.06 o 
  -6 -14   6      420.63      484.58     66.94 o 
  -5 -14   6      383.97      480.23     89.13 o 
  -4 -14   6      512.75        7.73     32.47 o 
  -2 -14   6      274.52      248.12     51.60 o 
  -1 -14   6     1583.18     1460.59     98.36 o 
   0 -14   6      642.77      734.39     91.66 o 
   1 -14   6     1942.89     2101.07     97.39 o 
   2 -14   6      136.76      185.80     44.70 o 
   3 -14   6     1342.01     1523.51    110.65 o 
   4 -14   6       32.95       37.12     27.23 o 
   5 -14   6      618.35      795.44    135.95 o 
  -6 -13   6      138.90      126.82     55.69 o 
  -5 -13   6      240.08       99.89     81.03 o 
  -4 -13   6       12.10       52.66     29.18 o 
  -3 -13   6      401.46      435.87     56.84 o 
  -2 -13   6       84.92       71.60     32.28 o 
  -1 -13   6      349.76      383.71     50.40 o 
   0 -13   6      102.15      161.16     30.09 o 
   1 -13   6      233.12      242.44     37.87 o 
   2 -13   6      237.88      262.16     38.83 o 
   3 -13   6       43.80       76.14     29.58 o 
   4 -13   6      554.82      614.48     70.98 o 
   5 -13   6        0.70       14.90     39.28 o 
  -7 -12   6      428.71      425.06     62.80 o 
  -6 -12   6      228.59      203.34     48.65 o 
  -5 -12   6      655.49      655.51     69.67 o 
  -4 -12   6       64.84       69.07     32.20 o 
  -3 -12   6      473.70      483.98     57.46 o 
  -2 -12   6      412.70      377.32     49.33 o 
  -1 -12   6     1751.29     1883.21    144.22 o 
   0 -12   6      245.55      222.65     35.48 o 
   1 -12   6     1493.31     1609.81     78.29 o 
   2 -12   6      643.71      634.28     50.34 o 
   3 -12   6     1145.10     1158.77     89.61 o 
   4 -12   6      569.28      587.94     53.62 o 
   5 -12   6      417.74      514.70     71.39 o 
   6 -12   6      222.99      227.86     74.73 o 
  -8 -11   6      123.54      133.68     43.52 o 
  -7 -11   6      165.20      170.86     46.73 o 
  -6 -11   6      187.62      177.80     43.25 o 
  -5 -11   6      285.27      379.62     56.70 o 
  -4 -11   6     1538.97     1497.41     96.39 o 
  -3 -11   6     1430.86     1526.13     95.07 o 
  -2 -11   6     2635.19     2560.42    118.70 o 
  -1 -11   6     1561.51     1618.73     74.71 o 
   0 -11   6     3071.92     3136.70    106.14 o 
   1 -11   6      817.16      818.36     53.52 o 
   2 -11   6     2927.03     2957.02     89.11 o 
   3 -11   6      202.90      207.05     36.13 o 
   4 -11   6     2172.18     2224.77    101.28 o 
   5 -11   6       28.38        7.72     25.12 o 
   6 -11   6      931.58      976.61     99.90 o 
  -8 -10   6      232.53      295.81     80.57 o 
  -7 -10   6        5.58       -3.38     18.74 o 
  -6 -10   6      680.40      823.18     74.34 o 
  -5 -10   6       75.11       88.85     28.99 o 
  -4 -10   6     1777.43     1807.05    103.14 o 
  -3 -10   6      160.05      145.83     36.54 o 
  -2 -10   6      762.14      768.73     61.92 o 
  -1 -10   6      820.69      855.03     53.30 o 
   0 -10   6     1923.59     1835.41     77.08 o 
   1 -10   6      949.92      955.80     45.91 o 
   2 -10   6      820.69      817.60     44.07 o 
   3 -10   6      879.09      965.33     64.56 o 
   4 -10   6      434.08      385.20     41.83 o 
   5 -10   6      352.32      386.76     65.81 o 
   6 -10   6       21.30       38.09     28.95 o 
   7 -10   6      472.99      538.91    113.04 o 
  -8  -9   6      456.26      496.23     94.19 o 
  -7  -9   6      575.54      649.56     67.44 o 
  -6  -9   6      493.55      556.03     60.13 o 
  -5  -9   6      893.62      980.46     78.18 o 
  -4  -9   6      180.06      206.35     54.54 o 
  -3  -9   6      990.86      959.19     69.55 o 
  -2  -9   6      260.13      215.03     39.42 o 
  -1  -9   6      649.28      675.85     45.49 o 
   0  -9   6       10.69       22.78      9.42 o 
   1  -9   6       18.08       21.62     10.18 o 
   2  -9   6      301.54      294.78     26.47 o 
   3  -9   6       68.87       48.11     19.73 o 
   4  -9   6       46.62       38.90     17.07 o 
   5  -9   6       37.36        3.02     21.13 o 
   6  -9   6       22.53       20.05     26.30 o 
   7  -9   6       17.39       -5.78     23.40 o 
  -9  -8   6      103.92       79.38     52.89 o 
  -8  -8   6       68.01       64.11     51.51 o 
  -7  -8   6      278.09      346.03     82.41 o 
  -6  -8   6      293.67      276.27     48.33 o 
  -5  -8   6      501.29      489.19     53.69 o 
  -4  -8   6     1015.89     1087.48     74.98 o 
  -3  -8   6      575.41      563.94     52.26 o 
  -2  -8   6     2230.09     2210.95     79.23 o 
  -1  -8   6      750.57      826.76     39.34 o 
   0  -8   6     1823.66     1881.12     60.80 o 
   1  -8   6      962.14      917.39     42.42 o 
   2  -8   6     3442.54     3310.94     84.70 o 
   3  -8   6      447.19      437.27     39.48 o 
   4  -8   6      534.97      531.69     55.25 o 
   5  -8   6       16.80       14.98     22.09 o 
   6  -8   6      268.37      289.86     62.40 o 
   7  -8   6       42.83        5.55     18.86 o 
   8  -8   6       99.21       -9.66     34.68 o 
  -9  -7   6       65.40       92.53     55.37 o 
  -8  -7   6      540.47      684.15    104.77 o 
  -7  -7   6       35.36      170.25     60.89 o 
  -6  -7   6      549.43      543.04     71.15 o 
  -5  -7   6      437.06      512.65     52.39 o 
  -4  -7   6     1663.87     1798.44    117.37 o 
  -3  -7   6      635.40      590.22     38.88 o 
  -2  -7   6      778.52      818.39     73.18 o 
  -1  -7   6      824.37      847.87     39.27 o 
   0  -7   6     2415.26     2542.69     69.80 o 
   1  -7   6      702.19      706.05     35.72 o 
   2  -7   6       20.92       41.26     11.42 o 
   3  -7   6     1279.99     1266.05     63.52 o 
   4  -7   6       43.85       55.09     17.57 o 
   5  -7   6      810.85      868.31     81.43 o 
   6  -7   6        5.26        2.89     22.60 o 
   7  -7   6      103.61        4.02     23.23 o 
   8  -7   6        3.94        8.58     27.18 o 
  -9  -6   6      146.74      143.12     64.39 o 
  -8  -6   6      626.40      699.41    100.72 o 
  -7  -6   6      257.18      207.05     64.57 o 
  -6  -6   6     1608.66     1534.59    132.63 o 
  -5  -6   6      438.40      504.67     39.38 o 
  -4  -6   6     1943.46     2052.30     96.07 o 
  -3  -6   6      349.41      389.88     31.73 o 
  -2  -6   6     1744.57     1754.52     64.02 o 
  -1  -6   6      653.64      664.36     34.19 o 
   0  -6   6      514.58      523.08     44.85 o 
   1  -6   6      778.91      881.91     38.32 o 
   2  -6   6      522.86      518.72     29.42 o 
   3  -6   6       34.08       30.38     14.08 o 
   4  -6   6        9.78       -2.56     10.00 o 
   5  -6   6      424.86      381.51     53.79 o 
   6  -6   6      193.45      177.21     48.84 o 
   7  -6   6       27.83       29.17     26.87 o 
   8  -6   6       84.38       -2.63     22.28 o 
  -9  -5   6      388.90      411.52     95.75 o 
  -8  -5   6      136.96      161.24     62.64 o 
  -7  -5   6      956.50     1105.60    115.99 o 
  -6  -5   6      753.50      682.35     58.15 o 
  -5  -5   6     1397.07     1585.49     82.94 o 
  -4  -5   6     2060.34     2024.61     74.60 o 
  -3  -5   6     2485.75     2554.71     80.37 o 
  -2  -5   6     3805.06     3605.79    106.17 o 
  -1  -5   6     1974.54     1970.65     83.67 o 
   0  -5   6     5729.40     5903.58    108.95 o 
   1  -5   6      972.14     1046.22     40.48 o 
   2  -5   6     3806.15     3687.74     79.50 o 
   3  -5   6      457.36      369.65     32.69 o 
   4  -5   6     4688.73     4727.69    122.50 o 
   5  -5   6      427.15      398.86     54.45 o 
   6  -5   6      892.94     1021.71     90.83 o 
   7  -5   6      669.19      673.01     97.45 o 
   8  -5   6      215.61       74.75    111.16 o 
  -9  -4   6      208.40      220.75     69.63 o 
  -8  -4   6      834.22      894.41    108.54 o 
  -7  -4   6     1123.46     1390.29     88.56 o 
  -6  -4   6      633.59      738.32     82.51 o 
  -5  -4   6     2281.00     2517.03    145.14 o 
  -4  -4   6     2262.47     2273.65    130.06 o 
  -3  -4   6     8396.98     8402.33    162.04 o 
  -2  -4   6     1134.92     1137.19     55.08 o 
  -1  -4   6    10945.48    10987.25    182.42 o 
   0  -4   6     1422.90     1383.02     46.38 o 
   1  -4   6     8936.29     8904.57    137.10 o 
   2  -4   6      201.62      191.78     17.28 o 
   3  -4   6     4833.99     4866.83    116.93 o 
   4  -4   6      556.12      496.80     57.76 o 
   5  -4   6     1356.33     1418.98     98.85 o 
   6  -4   6      611.85      629.95     70.89 o 
   7  -4   6     1008.84     1043.45     95.76 o 
   8  -4   6      147.47      172.36     50.15 o 
  -9  -3   6       59.81       74.51     38.08 o 
  -8  -3   6      528.34      684.38     70.98 o 
  -7  -3   6      361.55      449.32     54.39 o 
  -6  -3   6     1536.55     1787.13     94.25 o 
  -5  -3   6      557.88      633.56     71.65 o 
  -4  -3   6     2928.88     2853.22    150.20 o 
  -3  -3   6      567.53      634.02     65.40 o 
  -2  -3   6     6076.06     5992.86    226.45 o 
  -1  -3   6      825.13      825.79     50.10 o 
   0  -3   6     7582.75     7677.42    151.51 o 
   1  -3   6      614.58      629.50     38.03 o 
   2  -3   6     6239.94     6261.67    132.22 o 
   3  -3   6      969.09      936.77     44.58 o 
   4  -3   6     3705.95     3403.90    146.43 o 
   5  -3   6      308.80      306.58     46.23 o 
   6  -3   6     1499.69     1628.71    110.29 o 
   7  -3   6      206.85      226.47     53.17 o 
   8  -3   6      417.73      410.24     64.35 o 
   9  -3   6      203.82      221.47     59.96 o 
 -10  -2   6      177.66      212.87     56.91 o 
  -9  -2   6      309.23      297.34     60.93 o 
  -8  -2   6      163.11      179.21     46.57 o 
  -7  -2   6      293.64      310.16     79.84 o 
  -6  -2   6     1087.47     1139.86     77.81 o 
  -5  -2   6     1622.69     1714.32    121.60 o 
  -4  -2   6      761.11      731.79     74.32 o 
  -3  -2   6     1316.74     1181.94     91.70 o 
  -2  -2   6     1132.05      992.92     83.15 o 
  -1  -2   6     4810.15     4764.46    204.93 o 
   0  -2   6     1821.15     1793.29     72.06 o 
   1  -2   6     5304.87     5422.31    117.57 o 
   2  -2   6      225.98      287.79     33.95 o 
   3  -2   6     2812.54     2810.91     75.10 o 
   4  -2   6       18.46        6.23     13.32 o 
   5  -2   6     2031.18     1971.87    114.21 o 
   6  -2   6       87.76      111.49     36.88 o 
   7  -2   6      534.59      640.00     73.79 o 
   8  -2   6       42.00       36.32     30.88 o 
   9  -2   6      224.64      204.38     55.01 o 
 -10  -1   6       18.72       17.16     29.14 o 
  -9  -1   6      147.13      201.93     52.36 o 
  -8  -1   6      320.28      415.32     58.53 o 
  -7  -1   6     1051.79     1232.40     89.13 o 
  -6  -1   6     1930.36     2059.38    107.22 o 
  -5  -1   6      920.16      950.56     66.09 o 
  -4  -1   6     6479.39     6671.94    257.64 o 
  -3  -1   6     2046.52     1862.32    117.00 o 
  -2  -1   6    10867.20    10940.18    338.39 o 
  -1  -1   6      139.76      153.97     43.60 o 
   0  -1   6    17542.45    17481.79    487.03 o 
   1  -1   6      150.05      144.71     18.59 o 
   2  -1   6    12130.56    12117.45    197.32 o 
   3  -1   6      151.95      166.21     17.12 o 
   4  -1   6     7431.26     7449.17    226.48 o 
   5  -1   6      679.24      662.33     65.26 o 
   6  -1   6     2388.66     2310.11    129.72 o 
   7  -1   6      307.94      325.59     54.71 o 
   8  -1   6      737.95      820.88     86.94 o 
   9  -1   6      123.73      139.44     61.53 o 
 -10   0   6      414.98      506.08     75.62 o 
  -9   0   6      111.04      150.70     48.80 o 
  -8   0   6     2170.37     2460.70    137.14 o 
  -7   0   6     2189.46     2532.56    208.93 o 
  -6   0   6     2842.40     3267.65    139.91 o 
  -5   0   6     5017.17     5324.79    306.62 o 
  -4   0   6     3387.18     3457.16    176.05 o 
  -3   0   6    13691.33    14041.83    418.78 o 
  -2   0   6     1961.00     1925.14    119.94 o 
  -1   0   6    18565.98    17710.17    495.96 o 
   0   0   6      156.31      100.99     37.16 o 
   1   0   6    17940.77    16588.02    484.46 o 
   2   0   6       49.11       52.57     12.01 o 
   3   0   6    15712.31    16062.31    646.48 o 
   4   0   6       97.25      111.37     32.46 o 
   5   0   6     6147.26     5952.09    232.48 o 
   6   0   6      515.97      566.04     63.77 o 
   7   0   6     2079.23     2405.20    139.49 o 
   8   0   6      893.82     1043.81     95.83 o 
   9   0   6      393.02      365.71    101.82 o 
 -10   1   6       24.25       52.86     40.75 o 
  -9   1   6      148.06      211.77     56.83 o 
  -8   1   6      346.78      380.40     62.14 o 
  -7   1   6      912.44      997.98     82.68 o 
  -6   1   6     1849.57     1984.15    108.70 o 
  -5   1   6      874.87      757.88     63.02 o 
  -4   1   6     6313.07     6591.00    263.61 o 
  -3   1   6     1958.48     1846.77    121.51 o 
  -2   1   6    10500.50    10016.24    336.00 o 
  -1   1   6      108.10       86.37     33.66 o 
   0   1   6    16720.18    16733.62    490.99 o 
   1   1   6      131.23      173.84     39.92 o 
   2   1   6    12322.54    12053.78    394.87 o 
   3   1   6      155.24      176.86     37.04 o 
   4   1   6     7153.48     7360.22    223.42 o 
   5   1   6      660.15      576.88     60.79 o 
   6   1   6     2313.54     2446.26    131.42 o 
   7   1   6      301.68      340.90     53.56 o 
   8   1   6      688.43      968.73    126.84 o 
   9   1   6      127.24      157.19     65.95 o 
 -10   2   6      178.96      232.05     75.10 o 
  -9   2   6      291.62      289.61     63.91 o 
  -8   2   6      152.80      176.21     48.82 o 
  -7   2   6      280.24      256.01     53.39 o 
  -6   2   6     1124.69     1082.96     81.76 o 
  -5   2   6     1745.25     1606.10     93.17 o 
  -4   2   6      811.28      767.85     59.63 o 
  -3   2   6     1475.25     1400.30    105.59 o 
  -2   2   6     1177.70     1118.11     92.44 o 
  -1   2   6     5142.92     5429.39    222.22 o 
   0   2   6     1873.87     2050.78    130.98 o 
   1   2   6     5754.39     5779.83    237.49 o 
   2   2   6      244.60      321.75     55.65 o 
   3   2   6     2918.21     2898.38    170.16 o 
   4   2   6       11.33        9.83     15.74 o 
   5   2   6     2067.45     2118.60    115.19 o 
   6   2   6       75.81       78.96     31.07 o 
   7   2   6      595.93      707.34     74.15 o 
   8   2   6       39.42       73.68     44.70 o 
   9   2   6      230.17      216.24     79.75 o 
 -10   3   6      133.79       -6.55     24.00 o 
  -9   3   6       53.44       -6.77     23.37 o 
  -8   3   6      538.39      524.56     69.17 o 
  -7   3   6      401.01      441.65     58.03 o 
  -6   3   6     1525.07     1729.57    104.68 o 
  -5   3   6      590.70      622.17     59.78 o 
  -4   3   6     2800.05     2843.70    158.67 o 
  -3   3   6      617.66      644.41     73.12 o 
  -2   3   6     5897.99     5945.21    240.44 o 
  -1   3   6      805.08      773.64     78.37 o 
   0   3   6     7574.21     7865.93    291.48 o 
   1   3   6      567.24      514.08     67.24 o 
   2   3   6     6032.79     5847.71    252.21 o 
   3   3   6      939.16      983.72     96.03 o 
   4   3   6     3901.93     3982.18    208.06 o 
   5   3   6      312.37      248.71     55.56 o 
   6   3   6     1400.51     1486.41    101.17 o 
   7   3   6      199.68      212.84     67.15 o 
   8   3   6      413.08      444.17     86.65 o 
   9   3   6      189.78      134.11     63.28 o 
 -10   4   6      146.13       -6.72     25.31 o 
  -9   4   6      218.62      -12.52     18.32 o 
  -8   4   6      840.37      912.93     90.17 o 
  -7   4   6     1193.21     1339.93    134.75 o 
  -6   4   6      604.23      767.89     74.14 o 
  -5   4   6     2315.86     2535.16    122.98 o 
  -4   4   6     2270.84     2311.03    109.36 o 
  -3   4   6     8182.21     8297.23    309.24 o 
  -2   4   6     1103.78     1143.49     96.85 o 
  -1   4   6    10567.89    10517.90    356.88 o 
   0   4   6     1414.55     1432.86    111.66 o 
   1   4   6     8876.68     8552.84    315.31 o 
   2   4   6      229.95      232.34     49.30 o 
   3   4   6     4736.87     4647.19    224.43 o 
   4   4   6      564.65      572.67     76.07 o 
   5   4   6     1451.39     1516.29    130.70 o 
   6   4   6      646.73      660.51     92.44 o 
   7   4   6      962.26     1084.72    125.09 o 
   8   4   6      157.82      107.80     46.54 o 
  -9   5   6      421.56       17.84     34.49 o 
  -8   5   6      136.97      141.62     44.45 o 
  -7   5   6      962.65     1281.15     99.42 o 
  -6   5   6      785.18      841.72     75.98 o 
  -5   5   6     1378.36     1669.99    143.53 o 
  -4   5   6     2118.77     2267.24    109.19 o 
  -3   5   6     2407.21     2447.40    153.51 o 
  -2   5   6     4020.91     3892.04    190.40 o 
  -1   5   6     2082.57     2231.06    138.89 o 
   0   5   6     5636.47     5674.51    245.22 o 
   1   5   6      940.09     1038.08     96.21 o 
   2   5   6     3889.32     3952.38    198.86 o 
   3   5   6      439.28      402.60     64.48 o 
   4   5   6     4621.21     4537.09    226.91 o 
   5   5   6      417.08      505.06     75.52 o 
   6   5   6      931.16     1023.92    112.77 o 
   7   5   6      702.10      652.51     96.39 o 
   8   5   6      209.15      212.93     71.47 o 
  -9   6   6      130.48        6.90     24.76 o 
  -7   6   6      225.56      220.77     53.57 o 
  -6   6   6     1600.79     1715.64    108.65 o 
  -5   6   6      402.62      421.14     51.27 o 
  -4   6   6     1798.37     1766.34     98.32 o 
  -3   6   6      343.27      391.74     61.35 o 
  -2   6   6     1733.37     1724.16    125.55 o 
  -1   6   6      647.31      695.00     78.09 o 
   0   6   6      511.14      519.59     69.44 o 
   1   6   6      781.73      720.29     83.06 o 
   2   6   6      630.70      623.62     78.27 o 
   3   6   6       66.34       74.32     37.16 o 
   4   6   6        3.33        5.98     18.49 o 
   5   6   6      457.25      443.34     69.90 o 
   6   6   6      168.18      138.89     53.81 o 
   7   6   6       35.42       17.02     30.35 o 
  -9   7   6       72.29       10.40     24.49 o 
  -8   7   6      568.52      722.77     81.24 o 
  -7   7   6       50.25      126.49     39.61 o 
  -6   7   6      600.61      598.54     65.21 o 
  -5   7   6      483.49      499.95     56.30 o 
  -4   7   6     1720.47     1695.65     97.49 o 
  -3   7   6      700.76      664.83     81.40 o 
  -2   7   6      777.32      704.57     80.76 o 
  -1   7   6      826.48      828.28     87.93 o 
   0   7   6     2491.02     2692.25    162.90 o 
   1   7   6      712.85      713.30     82.60 o 
   2   7   6       30.22       57.03     31.37 o 
   3   7   6     1227.12     1292.96    112.68 o 
   4   7   6       54.28       38.17     29.07 o 
   5   7   6      813.43      720.02     87.93 o 
   6   7   6        9.07       13.06     25.39 o 
  -9   8   6       80.76       81.99     41.57 o 
  -8   8   6       65.79       26.28     29.48 o 
  -7   8   6      261.70      272.83     58.50 o 
  -6   8   6      287.29      314.90     49.79 o 
  -5   8   6      480.63      487.58     57.21 o 
  -4   8   6     1038.72     1090.55     78.26 o 
  -3   8   6      535.24      566.04     78.00 o 
  -2   8   6     2135.88     2278.07    150.94 o 
  -1   8   6      676.46      662.26     80.11 o 
   0   8   6     1816.89     1961.19    138.43 o 
   1   8   6      827.42      867.55     92.90 o 
   2   8   6     3349.57     3119.59    179.36 o 
   3   8   6      382.11      295.53     55.74 o 
   4   8   6      539.42      517.39     73.12 o 
   5   8   6       24.37       35.32     28.88 o 
  -8   9   6      469.78      547.87     74.53 o 
  -7   9   6      558.48      718.62     78.45 o 
  -6   9   6      524.77      524.30     64.76 o 
  -5   9   6      868.43      816.86     74.58 o 
  -4   9   6      166.56      201.25     58.13 o 
  -3   9   6     1060.82      963.77    101.09 o 
  -2   9   6      297.09      273.09     56.48 o 
  -1   9   6      702.09      775.57     88.58 o 
   0   9   6        5.47       45.25     27.04 o 
   1   9   6       11.88       24.74     24.65 o 
   2   9   6      303.02      294.89     56.94 o 
   3   9   6       78.52       55.00     33.02 o 
  -8  10   6      221.38      273.94     64.10 o 
  -7  10   6        7.27       42.53     36.61 o 
  -6  10   6      687.71      811.20     79.97 o 
  -5  10   6       61.62       53.14     23.88 o 
  -4  10   6     1758.01     1944.36    153.61 o 
  -3  10   6      152.76      251.75     54.64 o 
  -2  10   6      763.52      758.19     91.52 o 
  -1  10   6      956.37      931.76     99.71 o 
   0  10   6     1856.71     1952.09    144.50 o 
   1  10   6     1060.37     1019.78    101.82 o 
   2  10   6      812.54      714.87     86.00 o 
  -8  11   6      133.97      215.43     57.66 o 
  -7  11   6      159.32      164.87     48.38 o 
  -6  11   6      219.27      155.35     44.07 o 
  -5  11   6      267.87      317.44     51.97 o 
  -4  11   6     1557.81     1501.94    138.34 o 
  -3  11   6     1432.33     1695.01    139.63 o 
  -2  11   6     2699.64     2726.84    176.42 o 
  -1  11   6     1571.95     1554.00    131.35 o 
   0  11   6     3010.50     2760.50    178.35 o 
  -7  12   6      441.97      363.65     70.60 o 
  -6  12   6      248.44      334.24     58.25 o 
  -5  12   6      667.88      558.04     89.59 o 
  -4  12   6       61.19       40.84     30.26 o 
  -3  12   6      479.39      515.36     80.94 o 
  -2  12   6      406.40      382.45     66.59 o 
  -1  12   6     1773.17     1723.43    139.90 o 
  -6  13   6      124.35      105.46     41.23 o 
  -5  13   6      239.83      241.91     72.66 o 
  -4  13   6       19.12       -0.55     29.99 o 
  -3  13   6      394.37      366.82     68.62 o 
  -6  14   6      378.24      363.41     83.89 o 
  -5  14   6      379.07      415.11     81.40 o 
  -4  14   6      476.81      469.19     83.06 o 
  -3 -16   7       44.61       -5.10     23.49 o 
  -2 -16   7      590.24      538.91     80.53 o 
  -1 -16   7       17.94       -4.69     24.49 o 
   0 -16   7      535.94      617.97     69.69 o 
   1 -16   7       70.86      125.37     57.67 o 
   2 -16   7      317.29      352.56     89.96 o 
  -4 -15   7      146.70       10.15     25.77 o 
  -2 -15   7      139.84       64.90     76.94 o 
  -1 -15   7      678.41      613.48     69.79 o 
   0 -15   7      168.51      203.82     71.47 o 
   1 -15   7      425.47      389.47     57.71 o 
   2 -15   7      187.37      286.65     57.36 o 
   3 -15   7      127.44      131.08     44.52 o 
  -5 -14   7       90.93       -3.78     23.46 o 
  -4 -14   7      385.08       17.84     34.58 o 
  -3 -14   7      463.56        8.11     21.78 o 
  -2 -14   7      287.11      392.64     59.09 o 
  -1 -14   7      955.99      871.87     78.02 o 
   0 -14   7      129.67      180.84     43.12 o 
   1 -14   7      880.78      941.48     66.84 o 
   2 -14   7      127.76      134.32     39.12 o 
   3 -14   7      595.96      714.44    121.37 o 
   4 -14   7      112.69      175.39     78.92 o 
  -6 -13   7      601.82      605.78    101.73 o 
  -5 -13   7      149.11        3.68     19.88 o 
  -3 -13   7      164.21      266.86     52.99 o 
  -2 -13   7      669.18      658.09    116.22 o 
  -1 -13   7      282.33      316.47     50.31 o 
   0 -13   7     1133.13     1267.12     73.51 o 
   1 -13   7      172.15      178.52     35.89 o 
   2 -13   7      448.93      509.22     62.60 o 
   3 -13   7        1.06       -1.81     21.74 o 
   4 -13   7      334.00      326.81     62.47 o 
   5 -13   7       85.37       62.36     51.88 o 
  -7 -12   7       40.41       59.06     33.90 o 
  -6 -12   7       49.62       58.47     38.40 o 
  -5 -12   7      193.87       -9.57     28.15 o 
  -4 -12   7      142.56      108.90     37.78 o 
  -3 -12   7      186.41      209.29     46.07 o 
  -2 -12   7      285.83      247.56     48.16 o 
  -1 -12   7      446.12      392.98     52.06 o 
   0 -12   7       55.43       82.40     23.02 o 
   1 -12   7      593.02      595.63     49.10 o 
   2 -12   7      142.94      177.30     42.02 o 
   3 -12   7      598.41      632.15     68.13 o 
   4 -12   7       38.39       48.90     22.31 o 
   5 -12   7      285.02      280.35     63.55 o 
  -7 -11   7      366.68      359.35     63.58 o 
  -6 -11   7       53.68       47.43     27.31 o 
  -5 -11   7     1081.64     1272.28    175.45 o 
  -4 -11   7      217.52      262.46     51.99 o 
  -3 -11   7      956.39     1056.35     80.81 o 
  -2 -11   7     1033.89     1188.88     81.63 o 
  -1 -11   7      899.99     1006.78     61.55 o 
   0 -11   7     1516.61     1719.33     79.21 o 
   1 -11   7      827.79      816.19     54.40 o 
   2 -11   7     1524.03     1643.65    102.44 o 
   3 -11   7       35.16       45.86     25.29 o 
   4 -11   7      716.27      688.43     58.13 o 
   5 -11   7       19.27       18.59     25.05 o 
   6 -11   7      674.42      714.92     88.11 o 
  -8 -10   7      453.10      657.29    111.48 o 
  -7 -10   7      162.77      177.90     44.74 o 
  -6 -10   7     1223.46     1422.45     99.30 o 
  -5 -10   7      612.27      662.99     69.43 o 
  -4 -10   7     1773.99     1709.61    141.47 o 
  -3 -10   7     2512.08     2656.18    130.01 o 
  -2 -10   7     1530.54     1579.82     91.17 o 
  -1 -10   7     3639.94     3734.59    116.91 o 
   0 -10   7      726.13      832.78     53.48 o 
   1 -10   7     5061.81     5291.09    120.82 o 
   2 -10   7      116.77      141.99     29.88 o 
   3 -10   7     4941.05     5201.03    153.83 o 
   4 -10   7       58.00       60.46     22.41 o 
   5 -10   7     2091.29     2361.52    147.23 o 
   6 -10   7       32.70       42.12     30.76 o 
  -8  -9   7       51.43       38.91     41.21 o 
  -7  -9   7      953.11     1069.73    127.58 o 
  -6  -9   7      601.99      585.90     63.12 o 
  -5  -9   7      550.87      732.00     68.79 o 
  -4  -9   7     1572.24     1627.06     97.77 o 
  -3  -9   7     1330.09     1374.00     86.89 o 
  -2  -9   7     2507.99     2679.92     94.98 o 
  -1  -9   7      527.52      517.99     41.53 o 
   0  -9   7     4055.29     4397.62    104.63 o 
   1  -9   7      447.32      443.16     32.13 o 
   2  -9   7     1586.45     1683.59     77.95 o 
   3  -9   7       88.25      103.68     25.24 o 
   4  -9   7     3102.38     3140.29    158.83 o 
   5  -9   7       19.37       15.31     22.63 o 
   7  -9   7       84.65       33.77     29.69 o 
  -8  -8   7       30.73       19.32     46.45 o 
  -7  -8   7      176.79      178.35     67.70 o 
  -6  -8   7      330.24      343.99     51.97 o 
  -5  -8   7      903.58      910.80     80.94 o 
  -4  -8   7     1480.85     1599.38    117.64 o 
  -3  -8   7     1431.97     1474.41     86.31 o 
  -2  -8   7     1988.77     1944.66     74.02 o 
  -1  -8   7     2602.57     2795.28     79.04 o 
   0  -8   7     1254.91     1258.94     51.93 o 
   1  -8   7     4107.88     4229.25     99.98 o 
   2  -8   7      359.58      368.99     28.93 o 
   3  -8   7     2183.96     2479.57     96.69 o 
   4  -8   7      181.20      218.60     49.50 o 
   5  -8   7     1339.49     1332.15    106.77 o 
   6  -8   7       42.10       36.08     27.97 o 
   7  -8   7      318.48        0.18     22.78 o 
  -9  -7   7      136.65      189.48     72.57 o 
  -8  -7   7       69.95       47.74     46.45 o 
  -7  -7   7      133.33      200.88     64.94 o 
  -6  -7   7      313.39      397.17     73.22 o 
  -5  -7   7      974.41      942.97     72.79 o 
  -4  -7   7      566.24      654.78     72.62 o 
  -3  -7   7      784.72      805.59     47.81 o 
  -2  -7   7     1799.18     1813.80     69.92 o 
  -1  -7   7     1835.22     1821.72     61.66 o 
   0  -7   7     1651.05     1783.86     60.64 o 
   1  -7   7     1017.42      923.39     43.20 o 
   2  -7   7     4035.65     3996.00     93.53 o 
   3  -7   7      230.71      220.48     34.37 o 
   4  -7   7     1157.60     1174.20     91.45 o 
   5  -7   7      183.52      207.12     51.77 o 
   6  -7   7      858.24      883.29     91.40 o 
   7  -7   7       35.54       -2.38     23.28 o 
  -9  -6   7      179.45      115.71     59.14 o 
  -8  -6   7      789.62      674.12    104.03 o 
  -7  -6   7     1033.68     1032.38    121.14 o 
  -6  -6   7      869.44      922.28    107.16 o 
  -5  -6   7     2312.85     2354.59    163.26 o 
  -4  -6   7     2051.38     2055.47     79.35 o 
  -3  -6   7     3924.53     4125.67    112.07 o 
  -2  -6   7     1918.83     1927.61     71.63 o 
  -1  -6   7     5260.00     5562.60    113.86 o 
   0  -6   7     1287.96     1259.57     49.40 o 
   1  -6   7     4344.22     4530.52     98.14 o 
   2  -6   7      983.79      929.70     41.11 o 
   3  -6   7     6572.68     6881.88    161.28 o 
   4  -6   7      190.43      210.17     48.84 o 
   5  -6   7     3757.50     3974.03    182.04 o 
   6  -6   7      165.31      126.83     44.84 o 
   8  -6   7       96.88        7.59     27.67 o 
  -9  -5   7      301.69      342.26     91.52 o 
  -8  -5   7       69.45       68.34     47.09 o 
  -7  -5   7     1555.64     1742.74    149.56 o 
  -6  -5   7      211.72      259.65     40.80 o 
  -5  -5   7     1803.53     1896.37     96.36 o 
  -4  -5   7     2408.20     2533.63    107.34 o 
  -3  -5   7     3140.91     3167.93     96.30 o 
  -2  -5   7     5087.30     5227.17    123.99 o 
  -1  -5   7     2703.17     2744.51     82.61 o 
   0  -5   7     9670.63    10479.85    166.12 o 
   1  -5   7     1574.41     1549.29     52.48 o 
   2  -5   7     6612.88     6741.08    152.41 o 
   3  -5   7      716.35      738.10     50.07 o 
   4  -5   7     4905.90     5004.53    193.95 o 
   5  -5   7       52.19       39.38     26.45 o 
   6  -5   7     1356.41     1526.69    114.67 o 
   7  -5   7       10.49       18.94     21.60 o 
   8  -5   7      849.14      970.39    152.69 o 
  -9  -4   7      134.19       86.19     52.70 o 
  -7  -4   7      395.36      514.08     80.57 o 
  -6  -4   7     1171.76     1185.44    107.98 o 
  -5  -4   7      463.00      401.58     59.97 o 
  -4  -4   7     3164.05     3291.32    173.38 o 
  -3  -4   7     1034.44      986.17     62.86 o 
  -2  -4   7     1838.56     1682.50     80.68 o 
  -1  -4   7     1155.07      948.25     58.17 o 
   0  -4   7     2864.08     2812.23     88.62 o 
   1  -4   7     1767.36     1627.11     65.65 o 
   2  -4   7     1436.11     1440.26     61.25 o 
   3  -4   7      399.08      353.89     32.60 o 
   4  -4   7      729.99      683.80     67.97 o 
   5  -4   7      638.34      583.68     67.10 o 
   6  -4   7      101.70       97.49     36.52 o 
   7  -4   7      478.66      540.66    106.42 o 
   8  -4   7        1.06       14.30     23.55 o 
  -8  -3   7      487.91      631.26     68.70 o 
  -7  -3   7       53.92      134.75     51.14 o 
  -6  -3   7     1505.11     1809.98    138.71 o 
  -5  -3   7       56.45       52.61     28.33 o 
  -4  -3   7     1658.23     1743.39    121.60 o 
  -3  -3   7      292.34      270.70     47.92 o 
  -2  -3   7     1542.17     1722.60    118.75 o 
  -1  -3   7      702.67      654.50     47.89 o 
   0  -3   7      938.32     1010.83     50.49 o 
   1  -3   7     1249.54     1275.60     55.88 o 
   2  -3   7      740.91      721.74     41.77 o 
   3  -3   7      927.50      892.04     45.61 o 
   4  -3   7      266.65      284.43     44.82 o 
   5  -3   7      500.87      448.09     59.30 o 
   6  -3   7      339.28      300.39     61.43 o 
   7  -3   7        6.39       -4.03     19.67 o 
   8  -3   7       23.25       32.92     30.08 o 
  -9  -2   7      481.87      597.36     75.62 o 
  -8  -2   7       51.63       48.55     30.52 o 
  -7  -2   7     1122.89     1301.74     91.04 o 
  -6  -2   7     1078.82     1077.82    109.73 o 
  -5  -2   7     2140.08     2381.36    151.86 o 
  -4  -2   7      621.69      581.59     70.27 o 
  -3  -2   7     3429.24     3454.67    175.68 o 
  -2  -2   7     4058.99     4107.27    195.73 o 
  -1  -2   7     3258.23     3504.25    181.11 o 
   0  -2   7      906.98      855.11     51.79 o 
   1  -2   7     4513.13     4732.81    114.20 o 
   2  -2   7     1160.91     1227.75     52.65 o 
   3  -2   7     2582.72     2695.06     77.39 o 
   4  -2   7      349.32      381.16     50.31 o 
   5  -2   7      429.51      514.87     62.14 o 
   6  -2   7      164.84      174.14     47.68 o 
   7  -2   7      467.25      568.15     72.65 o 
   8  -2   7       14.16      -16.68     20.06 o 
 -10  -1   7      198.71      309.91     70.57 o 
  -9  -1   7      359.14      342.11     69.10 o 
  -8  -1   7      836.76      976.89     87.56 o 
  -7  -1   7      694.43      770.40     72.30 o 
  -6  -1   7     1167.21     1291.03    120.68 o 
  -5  -1   7      860.46      861.02     91.52 o 
  -4  -1   7     2329.87     2462.49    152.04 o 
  -3  -1   7     1525.39     1337.85    107.43 o 
  -2  -1   7     3011.54     3092.09    166.48 o 
  -1  -1   7     2522.03     2570.38    152.41 o 
   0  -1   7     2358.05     2265.74    143.12 o 
   1  -1   7     1744.85     1816.89     73.07 o 
   2  -1   7     1010.80     1090.77     49.25 o 
   3  -1   7      294.75      289.81     42.55 o 
   4  -1   7     1274.08     1099.99     84.52 o 
   5  -1   7      140.38      141.31     39.03 o 
   6  -1   7      299.94      303.06     55.74 o 
   7  -1   7      125.92      137.02     42.11 o 
   8  -1   7      144.68      127.63     54.73 o 
 -10   0   7      199.91      243.66     63.23 o 
  -9   0   7      154.67      222.74     57.14 o 
  -8   0   7      749.87      959.86     87.79 o 
  -7   0   7       58.43      135.74     40.61 o 
  -6   0   7      774.98      989.75     77.47 o 
  -5   0   7      250.15      281.00     54.36 o 
  -4   0   7     4391.83     4491.10    215.60 o 
  -3   0   7       51.19       26.21     19.68 o 
  -2   0   7     1454.69     1272.91    104.31 o 
  -1   0   7       67.15       29.99     22.54 o 
   0   0   7     3220.84     3386.88    181.84 o 
   1   0   7      318.59      434.70     63.01 o 
   2   0   7     1408.47     1456.16    124.62 o 
   3   0   7      533.46      404.33     50.03 o 
   4   0   7      725.28      742.36    112.77 o 
   5   0   7       77.02       58.76     26.40 o 
   6   0   7        0.41        6.11     19.50 o 
   7   0   7      153.83      100.48     39.59 o 
   8   0   7        3.09      -22.18     22.18 o 
 -10   1   7      179.19      248.75     88.71 o 
  -9   1   7      326.09      383.89     69.01 o 
  -8   1   7      850.99     1218.06    130.01 o 
  -7   1   7      603.73      722.63    103.29 o 
  -6   1   7     1195.31     1365.19     92.60 o 
  -5   1   7      803.83      775.57     91.70 o 
  -4   1   7     2463.08     2607.81    160.41 o 
  -3   1   7     1501.04     1576.26    118.29 o 
  -2   1   7     3047.85     3065.05    169.24 o 
  -1   1   7     2565.70     2450.53    151.31 o 
   0   1   7     2289.04     2412.26    151.03 o 
   1   1   7     1739.27     1589.32    123.99 o 
   2   1   7      974.13      985.20    101.55 o 
   3   1   7      267.31      249.45     54.36 o 
   4   1   7     1296.55     1203.56     86.74 o 
   5   1   7      135.45      192.69     45.17 o 
   6   1   7      315.19      334.03     55.74 o 
   7   1   7      110.98       73.26     33.22 o 
   8   1   7      148.42      196.29     71.28 o 
 -10   2   7        4.21       18.80     34.69 o 
  -9   2   7      527.20      609.09    113.04 o 
  -8   2   7       66.55       33.61     29.83 o 
  -7   2   7     1069.63     1329.67     99.57 o 
  -6   2   7     1168.13     1277.97     94.83 o 
  -5   2   7     1967.39     2032.48    151.95 o 
  -4   2   7      674.48      658.67     80.48 o 
  -3   2   7     3253.76     3293.98    180.92 o 
  -2   2   7     4271.65     4516.49    212.47 o 
  -1   2   7     3259.24     3574.71    187.45 o 
   0   2   7      841.72      902.23     92.35 o 
   1   2   7     4640.52     4836.21    228.85 o 
   2   2   7     1165.75     1178.72    109.73 o 
   3   2   7     2643.78     2719.94    176.23 o 
   4   2   7      368.61      408.76     70.55 o 
   5   2   7      415.49      571.91     62.93 o 
   6   2   7      178.74      279.00     51.65 o 
   7   2   7      457.25      543.74     69.12 o 
   8   2   7       16.54       21.25     30.63 o 
 -10   3   7      175.39       -3.69     26.17 o 
  -9   3   7       25.87      -12.13     18.69 o 
  -8   3   7      445.79      578.92     72.88 o 
  -7   3   7       66.49      161.81     43.72 o 
  -6   3   7     1535.15     1672.14    106.39 o 
  -5   3   7       35.24       42.69     22.72 o 
  -4   3   7     1604.23     1553.91    127.48 o 
  -3   3   7      259.67      283.02     53.07 o 
  -2   3   7     1553.47     1544.07    120.40 o 
  -1   3   7      685.37      551.97     72.39 o 
   0   3   7      936.16      992.09     98.51 o 
   1   3   7     1201.96     1143.03    106.14 o 
   2   3   7      694.31      664.19     84.81 o 
   3   3   7      940.13      757.18     91.98 o 
   4   3   7      281.81      263.61     56.84 o 
   5   3   7      521.74      408.57     74.78 o 
   6   3   7      358.46      314.48     70.27 o 
   7   3   7       11.61       35.96     32.74 o 
   8   3   7       21.12       52.15     40.20 o 
  -9   4   7      146.28       -2.23     20.91 o 
  -8   4   7      142.19      123.42     45.24 o 
  -7   4   7      438.86      503.85    101.73 o 
  -6   4   7     1066.63      985.15    107.16 o 
  -5   4   7      520.03      358.02     74.18 o 
  -4   4   7     3186.25     3583.35    202.72 o 
  -3   4   7     1101.34      976.09     98.51 o 
  -2   4   7     1663.82     1425.50    118.93 o 
  -1   4   7     1157.90     1008.74     98.14 o 
   0   4   7     2860.44     2991.28    176.33 o 
   1   4   7     1815.89     1753.04    133.37 o 
   2   4   7     1322.29     1123.44    110.74 o 
   3   4   7      404.47      331.04     61.17 o 
   4   4   7      676.45      646.34     85.63 o 
   5   4   7      602.09      619.12     89.04 o 
   6   4   7      105.30       86.55     45.44 o 
   7   4   7      492.62      482.53     86.65 o 
   8   4   7        1.10      -17.84     26.86 o 
  -9   5   7      354.23       22.54     40.29 o 
  -8   5   7       48.73       56.01     34.35 o 
  -7   5   7     1632.18     1874.01    123.67 o 
  -6   5   7      156.49      182.10     46.81 o 
  -5   5   7     1914.19     2078.29    113.85 o 
  -4   5   7     2326.37     2403.71    165.66 o 
  -3   5   7     3187.81     3329.95    190.12 o 
  -2   5   7     5235.49     5489.82    250.00 o 
  -1   5   7     2753.49     2801.06    170.35 o 
   0   5   7     9772.42    11027.47    387.79 o 
   1   5   7     1680.64     1790.48    137.05 o 
   2   5   7     6726.66     6793.91    293.32 o 
   3   5   7      794.42      739.70     91.52 o 
   4   5   7     4801.88     4947.78    251.84 o 
   5   5   7       37.53       45.62     31.37 o 
   6   5   7     1324.47     1222.50    131.26 o 
   7   5   7        7.40       65.58     40.38 o 
   8   5   7      858.26      976.18    130.80 o 
  -9   6   7      202.99       -3.91     25.45 o 
  -7   6   7     1074.87     1062.29     95.57 o 
  -6   6   7      788.38      808.37     92.35 o 
  -5   6   7     2359.98     2361.42    123.88 o 
  -4   6   7     1920.75     1819.27    145.70 o 
  -3   6   7     3817.40     3723.81    208.89 o 
  -2   6   7     1957.15     2089.69    148.00 o 
  -1   6   7     5226.74     5579.87    255.89 o 
   0   6   7     1327.15     1268.49    117.55 o 
   1   6   7     4324.11     4278.90    223.79 o 
   2   6   7     1042.10     1074.32    108.90 o 
   3   6   7     6764.26     6610.04    294.52 o 
   4   6   7      206.85      143.86     49.49 o 
   5   6   7     3874.05     4280.56    238.23 o 
   6   6   7      164.43      138.80     52.61 o 
  -9   7   7      152.09      -11.81     21.90 o 
  -8   7   7       59.60      103.56     39.14 o 
  -7   7   7      160.38      238.71     53.45 o 
  -6   7   7      263.73      301.80     67.19 o 
  -5   7   7     1028.66     1045.39     82.45 o 
  -4   7   7      509.66      523.83     78.73 o 
  -3   7   7      775.28      664.55     84.99 o 
  -2   7   7     1713.08     1714.14    137.23 o 
  -1   7   7     1872.36     1790.39    138.71 o 
   0   7   7     1493.80     1676.89    136.96 o 
   1   7   7     1008.26      961.19    104.77 o 
   2   7   7     3942.06     4007.47    218.18 o 
   3   7   7      211.75      124.72     50.04 o 
   4   7   7     1026.25     1163.91    114.88 o 
   5   7   7      201.16      293.42     63.56 o 
   6   7   7      877.60     1006.35    116.26 o 
  -8   8   7       38.46       43.61     27.66 o 
  -7   8   7      179.07      167.36     46.05 o 
  -6   8   7      305.17      239.76     53.01 o 
  -5   8   7      901.74      906.19    108.17 o 
  -4   8   7     1415.63     1464.14    134.01 o 
  -3   8   7     1494.74     1547.38    132.82 o 
  -2   8   7     1879.66     1841.34    144.59 o 
  -1   8   7     2692.26     2660.43    175.04 o 
   0   8   7     1127.49     1289.01    121.05 o 
   1   8   7     4123.01     4106.99    223.24 o 
   2   8   7      305.83      224.15     61.26 o 
   3   8   7     2213.54     2353.76    165.29 o 
   4   8   7      181.13      147.35     49.85 o 
   5   8   7     1353.32     1501.48    136.68 o 
  -8   9   7       45.23       39.42     31.87 o 
  -7   9   7      935.80     1058.93     96.69 o 
  -6   9   7      602.43      618.48     71.02 o 
  -5   9   7      652.33      724.53     99.15 o 
  -4   9   7     1581.13     1650.58    144.59 o 
  -3   9   7     1505.30     1550.23    135.21 o 
  -2   9   7     2453.84     2563.76    174.76 o 
  -1   9   7      623.95      600.54     84.90 o 
   0   9   7     4050.84     4316.06    233.72 o 
   1   9   7      546.20      490.80     75.98 o 
   2   9   7     1581.02     1693.26    139.90 o 
   3   9   7       94.57       96.21     43.23 o 
  -8  10   7      438.22      495.69     74.53 o 
  -7  10   7      179.43      245.68     58.75 o 
  -6  10   7     1206.02     1373.24    124.45 o 
  -5  10   7      614.83      601.73     91.24 o 
  -4  10   7     1715.41     1671.73    148.64 o 
  -3  10   7     2519.41     2712.67    185.34 o 
  -2  10   7     1533.77     1886.88    150.02 o 
  -1  10   7     3527.10     3380.17    207.05 o 
   0  10   7      735.29      768.40    100.26 o 
   1  10   7     5054.93     5045.92    254.69 o 
   2  10   7      124.88      128.96     50.04 o 
  -7  11   7      347.93      544.64     71.29 o 
  -6  11   7       58.32       48.84     32.10 o 
  -5  11   7     1114.22     1409.32    144.41 o 
  -4  11   7      200.98      145.05     52.34 o 
  -3  11   7      972.17      910.32    107.80 o 
  -2  11   7     1043.73      959.44    110.74 o 
  -1  11   7      928.03     1106.06    115.43 o 
   0  11   7     1443.52     1654.90    143.03 o 
   1  11   7      833.29      782.93     99.98 o 
  -7  12   7       37.11       56.46     32.97 o 
  -6  12   7       50.10       53.44     34.95 o 
  -5  12   7      185.28      231.97     75.61 o 
  -4  12   7      125.60      171.36     58.04 o 
  -3  12   7      186.29      300.50     62.64 o 
  -2  12   7      255.05      370.22     69.35 o 
  -1  12   7      474.63      491.63     79.38 o 
  -6  13   7      584.62      500.00     93.91 o 
  -5  13   7      137.81      128.86     58.78 o 
  -3  13   7      165.91      139.90     56.57 o 
  -2  13   7      655.51      648.64     93.18 o 
  -5  14   7       79.43      113.50     54.27 o 
  -4  14   7      404.31      519.23     88.48 o 
  -1 -16   8      208.41      187.47     52.08 o 
   0 -16   8      311.21      471.13     67.22 o 
  -4 -15   8       79.18       -6.84     25.51 o 
  -2 -15   8      593.57      569.94     70.52 o 
  -1 -15   8     1123.48     1229.24     97.64 o 
   0 -15   8      871.45     1095.32    219.97 o 
   1 -15   8      979.90     1090.51    131.35 o 
   2 -15   8     1016.93     1143.65    100.82 o 
  -5 -14   8       12.45      -15.29     26.45 o 
  -3 -14   8       66.45       38.15     29.43 o 
  -2 -14   8      762.25      818.76     78.43 o 
  -1 -14   8      112.76      128.42     39.15 o 
   0 -14   8      835.55      948.17    118.01 o 
   1 -14   8      179.48      187.96     47.85 o 
   2 -14   8      380.56      519.84     67.44 o 
   3 -14   8      213.29      287.69     60.01 o 
  -6 -13   8       16.14        1.70     25.57 o 
  -5 -13   8       83.36        9.13     23.47 o 
  -4 -13   8       66.71       13.02     19.77 o 
  -3 -13   8      357.77      421.74     98.88 o 
  -2 -13   8       15.76       -1.69     22.77 o 
  -1 -13   8      383.99      410.93     71.70 o 
   0 -13   8       67.80       56.94     27.47 o 
   1 -13   8      602.57      564.13     95.11 o 
   2 -13   8      269.94      339.52     55.67 o 
   3 -13   8      394.61      340.46     59.45 o 
   4 -13   8      145.32      118.19     66.87 o 
  -6 -12   8      175.08       77.90     81.22 o 
  -4 -12   8      126.28       65.42     45.48 o 
  -3 -12   8      840.89      772.91     88.02 o 
  -2 -12   8      696.07      791.24     71.39 o 
  -1 -12   8      909.63      877.63    129.42 o 
   0 -12   8      723.29      807.39     58.40 o 
   1 -12   8      522.14      583.63     50.49 o 
   2 -12   8      852.88      912.49     81.38 o 
   3 -12   8      251.35      419.20     56.19 o 
   4 -12   8      109.39      176.79     68.71 o 
   5 -12   8      208.37      225.96     59.12 o 
  -7 -11   8      455.34      671.45    103.29 o 
  -6 -11   8      358.12      376.75     77.17 o 
  -4 -11   8      481.80      520.18     62.41 o 
  -3 -11   8     1008.17     1103.62     83.74 o 
  -2 -11   8      641.36      627.27     62.04 o 
  -1 -11   8     1244.59     1293.41     76.29 o 
   0 -11   8      750.77      742.41     64.38 o 
   1 -11   8      523.81      578.73     72.98 o 
   2 -11   8      867.83      718.05     69.68 o 
   3 -11   8      557.54      563.65     52.39 o 
   4 -11   8      897.58      962.62     91.59 o 
   5 -11   8      247.48      223.08     57.64 o 
  -6 -10   8      148.85      106.42     36.67 o 
  -5 -10   8      182.54      134.60     40.09 o 
  -4 -10   8      856.66      874.58     76.90 o 
  -3 -10   8      108.19       83.67     29.04 o 
  -2 -10   8     1009.61     1045.86     76.52 o 
  -1 -10   8       20.85        6.86     13.88 o 
   0 -10   8     2236.20     2219.32     90.61 o 
   1 -10   8       79.59       99.19     21.79 o 
   2 -10   8     1561.23     1613.39     81.47 o 
   3 -10   8      237.05      248.78     39.87 o 
   4 -10   8      940.73     1065.72     96.45 o 
   5 -10   8      250.13      262.60     63.05 o 
   6 -10   8      210.51      230.00     62.24 o 
  -8  -9   8      110.52      243.38     87.93 o 
  -7  -9   8      129.08       61.26     44.52 o 
  -6  -9   8      312.25      317.49     77.17 o 
  -5  -9   8      307.68      347.40     58.63 o 
  -4  -9   8      670.76      625.10     76.76 o 
  -3  -9   8      637.16      580.10     58.03 o 
  -2  -9   8      646.23      659.10     69.63 o 
  -1  -9   8      524.79      542.78     45.17 o 
   0  -9   8      576.87      635.92     39.84 o 
   1  -9   8      854.48      828.99     45.48 o 
   2  -9   8       17.44        2.29     13.55 o 
   3  -9   8      968.53     1110.34     72.14 o 
   4  -9   8      182.95      188.74     48.18 o 
   5  -9   8      221.47      270.13     61.02 o 
   6  -9   8       85.84       40.79     42.95 o 
  -8  -8   8      117.34      113.69     61.81 o 
  -7  -8   8      535.00      669.98    106.97 o 
  -6  -8   8      151.28      146.98     59.14 o 
  -5  -8   8      951.04     1140.46     85.93 o 
  -4  -8   8      195.76      207.79     44.41 o 
  -3  -8   8     1642.97     1586.91     91.38 o 
  -2  -8   8      884.39      741.04     60.62 o 
  -1  -8   8      974.41      949.12     47.72 o 
   0  -8   8      298.20      316.65     28.22 o 
   1  -8   8     1946.16     2055.74     91.06 o 
   2  -8   8       65.40       72.33     21.97 o 
   3  -8   8      967.05      938.18     62.48 o 
   4  -8   8       27.22        6.59     20.19 o 
   5  -8   8      318.21      432.73     63.44 o 
   6  -8   8       67.58       26.68     24.87 o 
   7  -8   8      165.46       -5.01     24.11 o 
  -8  -7   8      514.46      722.69    110.28 o 
  -7  -7   8       32.56       34.22     37.07 o 
  -6  -7   8     1494.08     1533.30    144.41 o 
  -5  -7   8        2.20       15.64     30.17 o 
  -4  -7   8     1985.86     2206.17    111.15 o 
  -3  -7   8       77.71      154.35     26.70 o 
  -2  -7   8     2583.00     2608.86     89.62 o 
  -1  -7   8      559.89      550.10     35.78 o 
   0  -7   8      969.10     1032.14     50.93 o 
   1  -7   8      771.87      696.77     39.55 o 
   2  -7   8      578.64      600.95     46.75 o 
   3  -7   8      200.16      167.45     31.10 o 
   4  -7   8      421.69      436.16     59.03 o 
   5  -7   8      176.62      215.50     54.92 o 
   6  -7   8       32.02       -6.93     29.57 o 
   7  -7   8       74.92       -4.09     25.74 o 
  -9  -6   8      119.41      108.90     66.13 o 
  -8  -6   8       46.43       91.70     56.84 o 
  -7  -6   8      259.01      255.98     76.16 o 
  -6  -6   8       67.69       66.59     45.71 o 
  -5  -6   8      333.47      422.00     78.37 o 
  -4  -6   8      659.99      708.14     59.32 o 
  -3  -6   8      124.78      115.13     22.72 o 
  -2  -6   8      899.07      885.41     50.17 o 
  -1  -6   8      393.03      393.43     33.30 o 
   0  -6   8     1364.61     1411.54     55.05 o 
   1  -6   8      228.13      227.88     23.58 o 
   2  -6   8      132.96      227.88     31.34 o 
   3  -6   8      380.14      337.25     36.64 o 
   4  -6   8      172.98      176.44     47.58 o 
   5  -6   8       81.39       88.10     37.48 o 
   6  -6   8       55.59       27.07     27.26 o 
   7  -6   8      129.11        2.04     23.73 o 
  -9  -5   8      234.14      276.68     84.90 o 
  -7  -5   8     1213.94     1359.09    137.33 o 
  -6  -5   8      661.29      708.84     66.11 o 
  -5  -5   8     1795.15     1921.51    101.45 o 
  -4  -5   8     1076.32     1080.30     72.98 o 
  -3  -5   8     2674.90     3059.15    198.49 o 
  -2  -5   8     1011.75     1111.66     69.59 o 
  -1  -5   8     1573.85     1634.44     83.26 o 
   0  -5   8     2510.34     2624.09     90.80 o 
   1  -5   8     1402.63     1315.02     63.86 o 
   2  -5   8     2242.07     2236.45     85.08 o 
   3  -5   8     1036.00     1094.50     85.92 o 
   4  -5   8      709.10      622.93     69.46 o 
   5  -5   8      160.77      180.66     49.33 o 
   6  -5   8      512.70      445.97     66.21 o 
   7  -5   8       34.69        4.36     21.49 o 
  -9  -4   8      106.61      153.97     64.39 o 
  -7  -4   8      455.56      508.65     82.60 o 
  -6  -4   8     1072.92     1204.94    116.26 o 
  -5  -4   8      995.05     1038.64    103.29 o 
  -4  -4   8     1769.51     2058.23    141.19 o 
  -3  -4   8     2233.82     2530.83    108.67 o 
  -2  -4   8     1796.63     1778.28     88.61 o 
  -1  -4   8     4701.59     5029.66    158.25 o 
   0  -4   8     3165.01     3337.18    103.25 o 
   1  -4   8     4447.02     4326.05    119.73 o 
   2  -4   8     1004.11     1058.07     76.93 o 
   3  -4   8     3554.99     3474.31    157.01 o 
   4  -4   8      737.09      762.30     76.28 o 
   5  -4   8     2496.08     2660.34    149.23 o 
   6  -4   8       74.99       66.54     34.13 o 
   8  -4   8        6.28       17.36     33.55 o 
  -8  -3   8      238.54      227.74     72.20 o 
  -7  -3   8      553.99      677.43     96.76 o 
  -6  -3   8     1193.32     1303.45    122.33 o 
  -5  -3   8     1295.16     1248.72    113.78 o 
  -4  -3   8     2763.17     2816.70    168.97 o 
  -3  -3   8     1284.21     1106.06    101.82 o 
  -2  -3   8     2203.60     2130.16    143.95 o 
  -1  -3   8      800.57      684.61     52.44 o 
   0  -3   8     3010.98     3245.86    115.58 o 
   1  -3   8      911.35      827.23     47.62 o 
   2  -3   8     2553.74     2579.99     86.14 o 
   3  -3   8      756.24      750.26     70.63 o 
   4  -3   8     1546.36     1611.11    108.88 o 
   5  -3   8        4.08       14.95     18.68 o 
   6  -3   8      525.94      528.47     71.56 o 
   7  -3   8       20.66       53.59     34.12 o 
   8  -3   8      303.20      437.79     76.77 o 
  -9  -2   8       62.93       98.14     57.40 o 
  -8  -2   8       69.92       52.61     41.76 o 
  -7  -2   8      133.66      147.44     57.49 o 
  -6  -2   8      149.28      128.31     52.70 o 
  -5  -2   8      122.09      123.25     46.27 o 
  -4  -2   8      811.87      790.84     88.02 o 
  -3  -2   8      816.80      742.74     84.07 o 
  -2  -2   8     2346.05     2269.70    150.02 o 
  -1  -2   8      634.25      584.44     74.96 o 
   0  -2   8      316.40      275.19     43.64 o 
   1  -2   8     1463.90     1533.54     72.63 o 
   2  -2   8      998.40      919.72     48.60 o 
   3  -2   8     1553.07     1546.27    101.62 o 
   4  -2   8      188.78      203.49     50.08 o 
   5  -2   8      997.51      854.94     82.06 o 
   6  -2   8       54.82       40.43     27.05 o 
   7  -2   8      290.60      289.18     65.30 o 
   8  -2   8        8.46       -8.13     25.34 o 
  -9  -1   8      215.27      256.00     60.96 o 
  -8  -1   8       76.74       41.21     39.37 o 
  -7  -1   8     1166.58     1276.68    132.27 o 
  -6  -1   8      288.83      285.14     73.22 o 
  -5  -1   8     1384.02     1542.41    130.89 o 
  -4  -1   8      709.46      801.24     89.13 o 
  -3  -1   8     2239.63     2136.78    147.35 o 
  -2  -1   8     2096.67     2068.81    143.58 o 
  -1  -1   8     3793.26     3808.43    203.74 o 
   0  -1   8     4266.55     4296.84    217.53 o 
   1  -1   8     3219.09     3287.02    108.98 o 
   2  -1   8     3154.39     3237.68     91.47 o 
   3  -1   8     1634.45     1785.12    134.38 o 
   4  -1   8     2912.18     3218.32    154.58 o 
   5  -1   8      783.86      778.90     78.83 o 
   6  -1   8     1586.44     1718.06    122.79 o 
   7  -1   8      118.59      178.14     50.33 o 
   8  -1   8      771.18      905.72     97.38 o 
  -9   0   8       51.55       27.38     32.27 o 
  -8   0   8     1089.34     1365.73    104.74 o 
  -7   0   8       48.41       78.92     48.20 o 
  -6   0   8     2613.00     2972.79    196.47 o 
  -5   0   8     1269.55     1441.60    127.48 o 
  -4   0   8     6684.91     6816.17    291.39 o 
  -3   0   8     3631.18     3926.62    207.14 o 
  -2   0   8     7175.32     7483.21    301.14 o 
  -1   0   8     5602.46     5971.06    266.65 o 
   0   0   8     7246.54     7367.50    303.63 o 
   1   0   8     6976.24     7139.75    304.64 o 
   2   0   8      475.93      469.16     36.26 o 
   3   0   8     5922.86     6130.22    214.02 o 
   4   0   8       82.52       84.25     43.87 o 
   5   0   8     2943.07     3115.83    158.66 o 
   6   0   8       32.57       23.18     23.56 o 
   7   0   8     1503.75     1622.40    124.31 o 
   8   0   8       20.17       -5.76     24.26 o 
  -9   1   8      204.17      264.92     63.47 o 
  -8   1   8       71.85       78.69     35.04 o 
  -7   1   8     1104.20     1313.93    138.25 o 
  -6   1   8      274.54      214.68     63.28 o 
  -5   1   8     1390.97     1382.83    127.76 o 
  -4   1   8      665.75      743.20     89.96 o 
  -3   1   8     2176.51     2408.31    158.67 o 
  -2   1   8     2199.19     2306.76    153.97 o 
  -1   1   8     3794.31     3825.99    207.87 o 
   0   1   8     4151.08     4345.68    224.25 o 
   1   1   8     3176.43     3204.39    193.62 o 
   2   1   8     3159.55     3194.97     96.67 o 
   3   1   8     1589.37     1580.12    139.07 o 
   4   1   8     2867.30     2993.49    203.28 o 
   5   1   8      783.73      768.55     77.18 o 
   6   1   8     1708.87     2010.65    130.82 o 
   7   1   8      115.07      124.51     42.22 o 
   8   1   8      783.36      795.07    127.12 o 
  -9   2   8       77.10       72.50     30.55 o 
  -8   2   8       72.72       55.69     31.55 o 
  -7   2   8      149.76      162.66     44.32 o 
  -6   2   8      160.83      140.27     56.94 o 
  -5   2   8      122.85      172.46     59.14 o 
  -4   2   8      800.12      655.17     87.20 o 
  -3   2   8      824.21      849.07     94.74 o 
  -2   2   8     2366.98     2221.50    154.16 o 
  -1   2   8      631.30      535.97     74.69 o 
   0   2   8      328.09      233.44     54.27 o 
   1   2   8     1373.25     1188.84    115.80 o 
   2   2   8     1055.59     1030.82    110.47 o 
   3   2   8     1587.88     1546.46    137.05 o 
   4   2   8      152.39      143.76     53.90 o 
   5   2   8     1020.33     1021.34    120.95 o 
   6   2   8       48.37       41.76     37.07 o 
   7   2   8      258.35      212.47     73.95 o 
   8   2   8        7.95       32.10     39.00 o 
  -9   3   8      271.82       10.83     23.64 o 
  -8   3   8      252.17      290.33     63.15 o 
  -7   3   8      574.90      737.73     77.21 o 
  -6   3   8     1224.78     1230.41    131.44 o 
  -5   3   8     1209.96     1277.78    127.30 o 
  -4   3   8     2856.74     2778.62    181.94 o 
  -3   3   8     1345.18     1318.62    120.03 o 
  -2   3   8     2092.70     2166.13    153.79 o 
  -1   3   8      812.97      694.17     87.47 o 
   0   3   8     3004.09     3235.02    195.55 o 
   1   3   8      891.55      840.70     96.85 o 
   2   3   8     2374.54     2579.48    178.62 o 
   3   3   8      810.76      833.43    100.63 o 
   4   3   8     1514.42     1652.51    146.34 o 
   5   3   8        9.78       27.78     35.96 o 
   6   3   8      543.15      675.32    103.57 o 
   7   3   8       23.99       49.76     36.33 o 
   8   3   8      337.61      472.22    101.64 o 
  -9   4   8       74.34        0.72     25.65 o 
  -7   4   8      370.83      415.26     60.41 o 
  -6   4   8     1050.40     1121.69    126.01 o 
  -5   4   8      896.96     1094.28    119.02 o 
  -4   4   8     1786.51     1882.28    150.57 o 
  -3   4   8     2261.19     2485.76    169.33 o 
  -2   4   8     1762.23     1768.40    139.90 o 
  -1   4   8     4848.60     5055.67    249.91 o 
   0   4   8     3260.76     3679.56    210.73 o 
   1   4   8     4682.26     4791.78    242.00 o 
   2   4   8      898.01      736.67     96.95 o 
   3   4   8     3608.38     3620.70    216.89 o 
   4   4   8      757.36      745.59     98.14 o 
   5   4   8     2416.32     2405.27    187.18 o 
   6   4   8       78.32       79.93     47.28 o 
   8   4   8        5.78       12.33     34.77 o 
  -9   5   8      247.35        9.94     22.75 o 
  -7   5   8     1194.60     1347.65    107.51 o 
  -6   5   8      700.08      764.72    108.26 o 
  -5   5   8     1833.20     2035.88    164.18 o 
  -4   5   8     1073.79     1050.23    112.40 o 
  -3   5   8     2685.85     2983.55    189.57 o 
  -2   5   8     1021.54     1021.99    108.63 o 
  -1   5   8     1529.28     1606.43    135.12 o 
   0   5   8     2408.95     2341.07    168.97 o 
   1   5   8     1419.13     1420.72    129.97 o 
   2   5   8     2310.13     2483.73    175.04 o 
   3   5   8      977.65      786.24     98.05 o 
   4   5   8      764.58      835.55    103.57 o 
   5   5   8      165.56      196.01     63.19 o 
   6   5   8      536.23      573.22     96.39 o 
   7   5   8       37.27       27.32     37.99 o 
  -9   6   8      121.36        9.68     28.57 o 
  -8   6   8       32.80       -3.91     18.32 o 
  -7   6   8      272.17      323.17     65.51 o 
  -6   6   8       75.16      136.68     55.56 o 
  -5   6   8      358.01      432.95     76.34 o 
  -4   6   8      612.13      640.09     88.94 o 
  -3   6   8      142.09      178.17     54.64 o 
  -2   6   8      956.57     1064.30    109.36 o 
  -1   6   8      380.33      336.83     65.03 o 
   0   6   8     1342.18     1575.89    140.27 o 
   1   6   8      204.75      104.77     45.81 o 
   2   6   8      152.13      197.57     61.63 o 
   3   6   8      346.69      353.66     65.49 o 
   4   6   8      153.78      264.53     59.33 o 
   5   6   8       73.36       68.62     42.31 o 
   6   6   8       50.88       66.50     46.17 o 
   7   6   8      121.17      147.72     59.88 o 
  -9   7   8       16.85       26.16     28.21 o 
  -8   7   8      529.62      436.81     94.19 o 
  -7   7   8       30.37       40.66     26.50 o 
  -6   7   8     1483.08     1639.73    158.02 o 
  -5   7   8        0.78        1.38     20.24 o 
  -4   7   8     2012.07     2229.13    170.81 o 
  -3   7   8       95.87      110.38     45.62 o 
  -2   7   8     2617.68     2589.88    178.72 o 
  -1   7   8      568.63      560.25     82.23 o 
   0   7   8      951.02      992.83    112.58 o 
   1   7   8      749.44      678.26     95.38 o 
   2   7   8      552.41      563.28     83.61 o 
   3   7   8      219.07      227.19     51.97 o 
   4   7   8      399.13      452.82     75.24 o 
   5   7   8      176.24      139.99     58.04 o 
   6   7   8       30.18       79.75     45.90 o 
  -8   8   8      104.98      165.13     55.83 o 
  -7   8   8      499.59      544.40     70.70 o 
  -6   8   8      125.97      154.34     59.69 o 
  -5   8   8      897.71     1160.97    128.96 o 
  -4   8   8      179.35      242.09     56.20 o 
  -3   8   8     1452.63     1405.54    134.01 o 
  -2   8   8      805.73      722.13     92.99 o 
  -1   8   8      888.82      857.99    103.94 o 
   0   8   8      296.63      297.46     66.69 o 
   1   8   8     2016.11     2152.60    163.91 o 
   2   8   8       84.80      118.75     48.20 o 
   3   8   8     1018.95     1075.43    114.61 o 
   4   8   8       26.93       41.57     27.59 o 
   5   8   8      332.35      379.14     75.98 o 
  -8   9   8      109.78      195.54     53.19 o 
  -7   9   8      143.45      275.76     84.90 o 
  -6   9   8      311.83      341.71     76.90 o 
  -5   9   8      354.79      371.14     76.34 o 
  -4   9   8      733.10      666.76     94.92 o 
  -3   9   8      662.56      820.83    102.74 o 
  -2   9   8      699.56      771.99     99.71 o 
  -1   9   8      633.93      555.83     85.73 o 
   0   9   8      653.39      712.11     99.06 o 
   1   9   8      895.78      982.62    109.36 o 
   2   9   8       14.84       32.56     32.10 o 
   3   9   8      965.75     1050.78    113.78 o 
  -7  10   8      437.85      478.02     93.18 o 
  -6  10   8      143.20       88.85     47.09 o 
  -5  10   8      170.05      242.73     70.73 o 
  -4  10   8      799.37      751.20    103.39 o 
  -3  10   8      118.98       84.07     40.75 o 
  -2  10   8     1062.86     1123.63    121.78 o 
  -1  10   8       17.86       11.87     24.10 o 
   0  10   8     2184.05     2402.05    180.92 o 
   1  10   8      108.07      139.35     53.62 o 
   2  10   8     1552.58     1722.42    147.63 o 
  -7  11   8      469.37      592.81    104.67 o 
  -6  11   8      363.77      481.33     94.19 o 
  -5  11   8     1368.75     1663.73    163.63 o 
  -4  11   8      447.54      473.88     83.98 o 
  -3  11   8     1010.12     1065.13    123.80 o 
  -2  11   8      619.41      744.85    100.90 o 
  -1  11   8     1243.42     1180.84    126.38 o 
   0  11   8      740.08      670.07     95.94 o 
   1  11   8      472.71      484.27     77.17 o 
  -6  12   8      160.22      224.52     77.72 o 
  -5  12   8      480.90      472.22     89.86 o 
  -4  12   8      103.33       99.89     44.98 o 
  -3  12   8      837.06      698.22    102.28 o 
  -2  12   8      696.90      779.62    108.81 o 
  -1  12   8      918.11      950.70    114.70 o 
  -6  13   8       23.29       57.67     44.89 o 
  -5  13   8       81.36       74.14     46.82 o 
  -4  13   8       75.10      106.24     47.65 o 
  -3  13   8      363.03      487.95     86.74 o 
  -2  13   8       12.52       -4.87     25.29 o 
  -5  14   8       10.99        8.46     28.33 o 
  -2 -15   9      162.31       81.47     36.59 o 
  -1 -15   9      451.46      543.10     70.09 o 
   0 -15   9      322.15      453.00    103.11 o 
   1 -15   9      241.19      430.47    100.63 o 
  -4 -14   9      219.44      -22.72     22.72 o 
  -3 -14   9      408.22      484.55     88.12 o 
  -2 -14   9       49.62       59.22     32.33 o 
  -1 -14   9      440.13      378.68     65.98 o 
   0 -14   9      390.24      477.41     62.34 o 
   1 -14   9      566.78      630.52     95.84 o 
   2 -14   9      194.86      203.78     52.56 o 
  -5 -13   9      151.23      -21.82     21.82 o 
  -4 -13   9      338.77       34.12     40.47 o 
  -3 -13   9      273.75      113.34    106.65 o 
  -2 -13   9      337.14      377.06     57.43 o 
  -1 -13   9      128.42      144.18     40.84 o 
   0 -13   9      262.25      319.44     56.02 o 
   1 -13   9       29.99       44.17     26.08 o 
   2 -13   9      356.27      435.18     59.94 o 
   3 -13   9       46.64      131.26     61.81 o 
  -6 -12   9       36.44       33.23     28.53 o 
  -5 -12   9      147.98      -18.68     22.36 o 
  -4 -12   9       48.81        1.78     19.25 o 
  -3 -12   9      234.14      258.58     53.33 o 
  -2 -12   9      288.32      407.44     54.40 o 
  -1 -12   9      194.92      248.93     49.33 o 
   0 -12   9       70.08       64.75     25.17 o 
   1 -12   9      309.74      325.18     55.69 o 
   2 -12   9      100.91      129.96     38.24 o 
   3 -12   9      111.65      112.12     62.45 o 
   4 -12   9       14.44       -9.75     39.09 o 
  -6 -11   9      104.59       -7.19     21.33 o 
  -4 -11   9       82.03       50.72     33.66 o 
  -3 -11   9      706.24      725.16     75.15 o 
  -2 -11   9      104.93      119.12     34.76 o 
  -1 -11   9      525.36      631.46     62.19 o 
   0 -11   9      102.19      110.03     27.23 o 
   1 -11   9      199.09      354.74     51.93 o 
   2 -11   9      533.13      547.80     62.90 o 
   3 -11   9      228.10      214.06     52.84 o 
   4 -11   9      439.70      429.10     67.41 o 
   5 -11   9       97.95      196.56     55.20 o 
  -7 -10   9       71.10       23.73     40.01 o 
  -5 -10   9      133.84       61.88     30.28 o 
  -4 -10   9     1549.52     1722.72    109.74 o 
  -3 -10   9      347.96      360.96     53.07 o 
  -2 -10   9     1602.56     1841.83    105.71 o 
  -1 -10   9     1549.17     1554.45     79.20 o 
   0 -10   9     2559.37     2783.41    107.84 o 
   1 -10   9     1186.20     1274.49     72.82 o 
   2 -10   9     1215.04     1232.81     73.92 o 
   3 -10   9     1278.28     1221.91    101.01 o 
   4 -10   9      472.57      504.83     70.36 o 
   5 -10   9      881.12      981.59    100.53 o 
  -6  -9   9        1.75       17.84     36.88 o 
  -5  -9   9     1008.41      966.74     83.28 o 
  -4  -9   9       91.83       60.64     38.95 o 
  -3  -9   9     1592.82     1687.01    100.23 o 
  -2  -9   9      127.28       90.61     29.99 o 
  -1  -9   9     2553.51     2739.72    103.77 o 
   0  -9   9      734.88      734.28     45.18 o 
   1  -9   9     1934.40     2063.27     91.76 o 
   2  -9   9     1288.87     1340.81     75.36 o 
   3  -9   9      834.55      898.89     85.98 o 
   4  -9   9     1207.64     1384.11    111.25 o 
   5  -9   9      322.87      425.55     65.34 o 
   6  -9   9      655.94      850.45    135.85 o 
  -8  -8   9      109.88      148.27     69.08 o 
  -7  -8   9       12.91        7.73     32.65 o 
  -6  -8   9      235.40      242.92     77.91 o 
  -5  -8   9       88.39      131.26     57.03 o 
  -4  -8   9      351.14      354.14     50.34 o 
  -3  -8   9      129.55      183.14     39.40 o 
  -2  -8   9      621.25      684.30     82.83 o 
  -1  -8   9       40.69       55.37     18.21 o 
   0  -8   9     1641.18     1697.00     66.82 o 
   1  -8   9      185.08      198.28     33.45 o 
   2  -8   9      956.40     1040.86     64.16 o 
   3  -8   9      316.58      290.43     53.55 o 
   4  -8   9      637.45      628.35     74.35 o 
   5  -8   9      145.56      138.23     45.92 o 
   6  -8   9       94.17       -3.99     24.04 o 
  -8  -7   9       52.66        6.62     39.46 o 
  -7  -7   9       90.78       27.23     39.00 o 
  -6  -7   9      148.75       96.76     51.14 o 
  -5  -7   9      463.95      467.44     84.25 o 
  -4  -7   9      290.17      219.56     60.06 o 
  -3  -7   9     1122.27     1136.03     75.65 o 
  -2  -7   9      424.23      431.77     38.47 o 
  -1  -7   9     1677.81     1756.72     74.45 o 
   0  -7   9      800.86      739.12     42.86 o 
   1  -7   9     1176.99     1215.91     53.90 o 
   2  -7   9      583.34      573.56     47.89 o 
   3  -7   9      560.02      597.54     68.33 o 
   4  -7   9      630.95      633.00     74.55 o 
   5  -7   9      407.39      396.43     85.73 o 
   6  -7   9      329.64       13.71     35.60 o 
  -8  -6   9      409.35        0.74     31.37 o 
  -7  -6   9       39.12       52.34     43.41 o 
  -6  -6   9     1174.15     1439.21    143.95 o 
  -5  -6   9      260.06      321.29     79.56 o 
  -4  -6   9     1737.84     1873.37    101.70 o 
  -3  -6   9      703.69      693.21     59.41 o 
  -2  -6   9     3059.92     3336.92    131.18 o 
  -1  -6   9     1956.90     1923.88     96.63 o 
   0  -6   9     2881.72     3281.42    110.16 o 
   1  -6   9     2611.09     2866.83    103.79 o 
   2  -6   9     1713.93     1701.23     79.44 o 
   3  -6   9     1506.41     1534.54    108.59 o 
   4  -6   9      752.64      730.79     79.25 o 
   5  -6   9     1282.36     1261.82    108.95 o 
  -9  -5   9      180.63      187.45     76.99 o 
  -8  -5   9      188.35       10.76     36.88 o 
  -7  -5   9      599.40      521.99     92.35 o 
  -6  -5   9      364.51      365.26     50.33 o 
  -5  -5   9     1072.63     1230.83     85.79 o 
  -4  -5   9      602.13      634.22     58.11 o 
  -3  -5   9     2745.60     2830.07    127.02 o 
  -2  -5   9     1045.25     1161.49     74.70 o 
  -1  -5   9     2851.96     3066.07    122.65 o 
   0  -5   9      808.41      911.19     64.38 o 
   1  -5   9     3573.01     3599.49    115.04 o 
   2  -5   9      902.05      913.49     65.48 o 
   3  -5   9     3010.83     2988.29    152.28 o 
   4  -5   9     1205.84     1088.80     95.35 o 
   5  -5   9      962.81     1082.29     99.63 o 
   7  -5   9      296.86        4.05     39.74 o 
  -9  -4   9       73.96      113.87     65.12 o 
  -7  -4   9      460.62      625.46     95.66 o 
  -6  -4   9      273.12      338.49     70.27 o 
  -5  -4   9     1140.90     1229.59    119.48 o 
  -4  -4   9     1226.23     1216.07    114.88 o 
  -3  -4   9     1161.70     1208.06     78.13 o 
  -2  -4   9     1331.21     1264.63     77.39 o 
  -1  -4   9      930.81      998.14     77.49 o 
   0  -4   9     2325.05     2281.62    101.94 o 
   1  -4   9      306.83      297.76     32.80 o 
   2  -4   9      979.39      957.92     56.21 o 
   3  -4   9      429.17      462.04     59.95 o 
   4  -4   9     1008.35      908.17     86.36 o 
   5  -4   9      153.86      170.01     49.88 o 
   6  -4   9      109.57       34.77     51.42 o 
   7  -4   9      296.38       10.97     25.37 o 
  -8  -3   9      333.31      412.44     84.16 o 
  -7  -3   9       77.03       91.34     50.50 o 
  -6  -3   9      424.57      555.93     87.93 o 
  -5  -3   9       95.14       68.43     36.79 o 
  -4  -3   9      849.46      982.90    105.59 o 
  -3  -3   9       60.57       46.91     28.51 o 
  -2  -3   9     1512.71     1750.01    137.88 o 
  -1  -3   9      393.09      434.15     44.01 o 
   0  -3   9     1326.52     1305.80     75.44 o 
   1  -3   9      561.65      647.57     51.70 o 
   2  -3   9     1212.74     1164.88     81.88 o 
   3  -3   9      266.93      263.51     50.30 o 
   4  -3   9      446.30      420.06     60.23 o 
   5  -3   9      451.33      463.02     65.23 o 
   6  -3   9      136.47       73.89     33.93 o 
   7  -3   9      143.22      150.74     49.73 o 
  -9  -2   9      201.75      196.38     75.42 o 
  -8  -2   9      543.60      376.38     82.78 o 
  -7  -2   9      731.45      781.83    107.16 o 
  -6  -2   9      503.39      411.06     75.98 o 
  -5  -2   9     1600.67     1625.56    142.29 o 
  -4  -2   9     1193.15     1147.36    114.42 o 
  -3  -2   9     2993.35     2982.54    185.52 o 
  -2  -2   9      819.61      730.78     88.58 o 
  -1  -2   9     2738.95     2509.21    169.61 o 
   0  -2   9      474.46      390.96     42.59 o 
   1  -2   9     2086.98     2204.25     95.71 o 
   2  -2   9      740.21      684.27     44.50 o 
   3  -2   9     1309.86     1350.37    161.06 o 
   4  -2   9      436.65      428.85     60.36 o 
   5  -2   9      819.20      863.64     87.30 o 
   6  -2   9      172.46      168.96     79.88 o 
   7  -2   9      301.34      318.75     70.66 o 
  -9  -1   9        9.18       -0.74     37.53 o 
  -8  -1   9      515.07      628.31    106.14 o 
  -7  -1   9      160.19      157.84     60.06 o 
  -6  -1   9     1068.97     1129.70    122.70 o 
  -5  -1   9      351.45      330.30     69.81 o 
  -4  -1   9     2052.59     1980.60    153.42 o 
  -3  -1   9     2067.15     2084.63    154.53 o 
  -2  -1   9     1508.34     1700.62    137.79 o 
  -1  -1   9     1582.35     1604.77    135.95 o 
   0  -1   9     1028.29     1117.46    113.32 o 
   1  -1   9     1263.34     1283.26     97.73 o 
   2  -1   9      549.45      640.92     90.78 o 
   3  -1   9     1707.89     1588.11    108.60 o 
   4  -1   9      368.72      349.34     55.63 o 
   5  -1   9      686.02      666.90     76.18 o 
   6  -1   9      136.82      117.74     43.20 o 
   7  -1   9      234.05      285.83     65.03 o 
  -9   0   9      235.38      349.43    100.81 o 
  -8   0   9      118.14      165.47     68.16 o 
  -7   0   9      920.97     1318.90    141.83 o 
  -6   0   9        9.67       35.04     34.77 o 
  -5   0   9     1711.36     2108.82    164.28 o 
  -4   0   9       80.04       45.25     33.20 o 
  -3   0   9     1404.56     1555.29    134.11 o 
  -2   0   9      238.62      253.50     55.56 o 
  -1   0   9     1130.34     1274.20    121.41 o 
   0   0   9     1334.38     1290.02    121.51 o 
   1   0   9     1167.85     1192.61    122.79 o 
   2   0   9      251.77      226.09     67.97 o 
   3   0   9      561.89      564.20     86.83 o 
   4   0   9       89.55       60.39     30.01 o 
   5   0   9        0.98       11.41     21.35 o 
   6   0   9        8.14       22.24     23.14 o 
   7   0   9       79.28       72.52     38.48 o 
  -9   1   9        6.26       30.54     43.78 o 
  -8   1   9      493.57      670.63    111.48 o 
  -7   1   9      174.87      196.19     68.16 o 
  -6   1   9     1070.89     1193.90    129.23 o 
  -5   1   9      404.17      483.81     80.48 o 
  -4   1   9     1825.07     1933.42    154.53 o 
  -3   1   9     2142.29     2135.77    160.78 o 
  -2   1   9     1360.47     1450.98    129.69 o 
  -1   1   9     1635.68     1676.43    140.73 o 
   0   1   9      983.26     1155.54    117.27 o 
   1   1   9     1275.46     1501.57    135.30 o 
   2   1   9      577.52      604.40     87.93 o 
   3   1   9     1770.46     1659.59    150.57 o 
   4   1   9      391.16      392.75     78.27 o 
   5   1   9      728.36      659.59    104.95 o 
   6   1   9      130.92      129.51     58.59 o 
   7   1   9      247.47      242.09     83.24 o 
  -9   2   9      186.37      203.92     80.30 o 
  -8   2   9      542.69      392.85     89.22 o 
  -7   2   9      758.94      858.72    118.56 o 
  -6   2   9      517.13      478.85     86.00 o 
  -5   2   9     1665.79     1908.03    159.95 o 
  -4   2   9     1145.56     1144.69    120.86 o 
  -3   2   9     3138.59     3455.50    208.24 o 
  -2   2   9      778.45      684.05     92.44 o 
  -1   2   9     2910.70     2742.84    185.16 o 
   0   2   9      473.88      545.90     82.69 o 
   1   2   9     2017.09     1992.56    159.31 o 
   2   2   9      730.37      699.60     93.36 o 
   3   2   9     1214.16     1308.87    133.83 o 
   4   2   9      366.94      376.66     77.45 o 
   5   2   9      864.45      894.50    118.19 o 
   6   2   9      145.99      145.33     58.96 o 
   7   2   9      308.28      355.04    101.27 o 
  -9   3   9       58.93       -5.98     32.74 o 
  -7   3   9       67.10       86.92     51.42 o 
  -6   3   9      434.61      554.64     92.44 o 
  -5   3   9      100.07       90.60     47.00 o 
  -4   3   9      988.73     1161.61    122.79 o 
  -3   3   9       66.79       88.58     43.78 o 
  -2   3   9     1507.37     1534.41    137.23 o 
  -1   3   9      404.63      370.77     70.46 o 
   0   3   9     1396.40     1594.10    139.81 o 
   1   3   9      648.03      655.72     91.61 o 
   2   3   9     1375.59     1347.51    132.36 o 
   3   3   9      267.33      326.16     66.78 o 
   4   3   9      451.91      437.92     79.19 o 
   5   3   9      445.69      485.56     87.38 o 
   6   3   9      126.64      149.28     64.48 o 
   7   3   9      153.31      158.48     70.00 o 
  -9   4   9       76.66       -4.42     36.24 o 
  -8   4   9      261.66        4.97     27.69 o 
  -7   4   9      414.48      495.13     96.21 o 
  -6   4   9      263.61      289.00     82.23 o 
  -5   4   9     1055.42     1074.69    125.64 o 
  -4   4   9     1245.00     1218.46    127.85 o 
  -3   4   9     1047.36     1181.57    122.06 o 
  -2   4   9     1321.39     1266.65    125.28 o 
  -1   4   9      835.85      842.54    104.67 o 
   0   4   9     2240.29     2354.32    175.77 o 
   1   4   9      262.63      265.27     56.84 o 
   2   4   9      985.81      928.90    110.65 o 
   3   4   9      454.30      555.74     87.84 o 
   4   4   9     1135.18     1066.23    124.72 o 
   5   4   9      159.10      235.74     74.32 o 
   6   4   9      115.78      118.47     61.44 o 
   7   4   9      300.79      300.96     91.61 o 
  -9   5   9      183.86       13.61     35.23 o 
  -8   5   9      184.28       -8.65     23.27 o 
  -7   5   9      588.05      599.98    103.75 o 
  -6   5   9      409.22      374.27     82.32 o 
  -5   5   9     1092.55     1169.80    129.60 o 
  -4   5   9      608.62      630.61     90.69 o 
  -3   5   9     2748.63     3034.32    201.90 o 
  -2   5   9     1022.28     1114.89    118.47 o 
  -1   5   9     2917.64     3145.16    205.85 o 
   0   5   9      797.39      880.52    109.00 o 
   1   5   9     3411.67     3524.48    220.57 o 
   2   5   9      827.10      794.71    102.10 o 
   3   5   9     2875.15     2938.21    205.58 o 
   4   5   9     1255.60     1333.62    139.90 o 
   5   5   9      921.49     1130.71    132.73 o 
   6   5   9      651.93      548.11     98.33 o 
   7   5   9      270.15      347.32     99.25 o 
  -8   6   9      382.20       10.67     36.42 o 
  -7   6   9       49.55       23.36     33.66 o 
  -6   6   9     1222.07     1402.42    149.01 o 
  -5   6   9      282.05      230.04     70.64 o 
  -4   6   9     1727.84     1890.09    161.24 o 
  -3   6   9      772.77      870.87    106.97 o 
  -2   6   9     3182.53     3300.42    213.30 o 
  -1   6   9     2092.70     2069.36    166.94 o 
   0   6   9     2751.42     3164.66    213.03 o 
   1   6   9     2770.44     2937.65    199.69 o 
   2   6   9     1831.48     2010.59    166.39 o 
   3   6   9     1488.45     1602.38    149.74 o 
   4   6   9      772.76      871.33    113.50 o 
   5   6   9     1264.32     1371.14    146.52 o 
   6   6   9      336.56      504.33     92.26 o 
   7   6   9      590.74      584.16    106.60 o 
  -8   7   9       45.96        9.29     36.79 o 
  -7   7   9       77.99       31.55     39.18 o 
  -6   7   9      135.46      125.46     56.75 o 
  -5   7   9      478.97      557.31     91.52 o 
  -4   7   9      264.43      282.38     62.64 o 
  -3   7   9     1132.38     1338.40    134.66 o 
  -2   7   9      425.19      448.68     78.00 o 
  -1   7   9     1607.83     1772.54    155.81 o 
   0   7   9      772.23      746.42    103.39 o 
   1   7   9     1185.89     1116.73    123.62 o 
   2   7   9      553.01      610.65     93.18 o 
   3   7   9      516.58      482.25     81.03 o 
   4   7   9      632.04      727.28    103.29 o 
   5   7   9      383.87      515.92     91.52 o 
   6   7   9      345.92      421.91     89.50 o 
  -8   8   9      101.61       73.12     57.30 o 
  -7   8   9       13.62       -2.39     27.69 o 
  -6   8   9      213.12      177.61     64.57 o 
  -5   8   9       88.89      120.40     49.95 o 
  -4   8   9      362.38      434.97     78.27 o 
  -3   8   9      128.18      136.22     54.91 o 
  -2   8   9      572.53      688.75     96.39 o 
  -1   8   9       36.71       66.69     42.22 o 
   0   8   9     1818.45     2116.27    173.57 o 
   1   8   9      205.04      198.40     63.19 o 
   2   8   9      950.01     1033.95    120.86 o 
   3   8   9      334.11      367.92     70.64 o 
   4   8   9      678.57      717.54    102.65 o 
   5   8   9      136.36      121.60     58.68 o 
  -7   9   9      686.60      813.65    123.62 o 
  -6   9   9        0.37       26.40     30.72 o 
  -5   9   9      974.73      973.61    125.74 o 
  -4   9   9       79.29       77.26     40.56 o 
  -3   9   9     1584.17     1994.95    170.44 o 
  -2   9   9      131.86      125.00     51.42 o 
  -1   9   9     2564.53     3064.31    213.03 o 
   0   9   9      702.75      762.70    108.35 o 
   1   9   9     1846.52     2063.66    170.71 o 
   2   9   9     1279.41     1509.39    145.33 o 
   3   9   9      868.55      978.67    117.09 o 
  -7  10   9       66.11       75.61     44.61 o 
  -6  10   9      490.41      581.59    101.27 o 
  -5  10   9      121.27      133.00     57.58 o 
  -4  10   9     1556.16     2062.19    179.18 o 
  -3  10   9      369.21      378.13     77.45 o 
  -2  10   9     1664.00     1678.72    157.75 o 
  -1  10   9     1620.30     1822.49    165.47 o 
   0  10   9     2456.84     2678.18    202.54 o 
   1  10   9     1203.98     1186.54    129.23 o 
   2  10   9     1233.11     1371.05    139.26 o 
  -6  11   9      107.06      163.54     61.99 o 
  -5  11   9      390.03      562.64     98.60 o 
  -4  11   9       88.10       73.58     45.35 o 
  -3  11   9      696.74      821.75    112.77 o 
  -2  11   9      103.29       68.71     46.08 o 
  -1  11   9      524.22      650.02    102.74 o 
   0  11   9      102.10       70.36     42.49 o 
   1  11   9      209.32      286.33     66.69 o 
  -6  12   9       35.21      -28.79     28.79 o 
  -5  12   9      154.72      161.24     68.25 o 
  -4  12   9       52.28       51.14     44.52 o 
  -3  12   9      230.07      425.59     83.98 o 
  -2  12   9      288.93      240.44     78.09 o 
  -1  12   9      184.32      154.89     63.56 o 
  -5  13   9      144.31      280.17     83.06 o 
  -4  13   9      331.93      429.36     86.83 o 
  -3  13   9      261.35      357.25     97.50 o 
  -2  13   9      343.03      263.25     80.11 o 
  -4  14   9      220.11      167.86     71.38 o 
  -3 -14  10       84.17      111.58     42.91 o 
  -2 -14  10      132.12      190.81     52.75 o 
  -1 -14  10       19.79       17.82     24.56 o 
   0 -14  10      481.43      722.59    108.17 o 
   1 -14  10        2.41       10.76     38.17 o 
  -4 -13  10      238.14      227.28     76.62 o 
  -3 -13  10      138.24      195.68     48.59 o 
  -2 -13  10      272.44      293.66     59.41 o 
  -1 -13  10      235.51      266.82     55.54 o 
   0 -13  10      424.09      437.46     80.11 o 
   1 -13  10      473.76      545.44     69.33 o 
   2 -13  10       98.60      115.33     66.00 o 
  -5 -12  10      250.35       -3.11     25.45 o 
  -4 -12  10      164.15       63.34     55.69 o 
  -3 -12  10      423.62      437.87     59.67 o 
  -2 -12  10      381.19      455.56     59.25 o 
  -1 -12  10      345.64      367.23     55.87 o 
   0 -12  10      280.42      299.79     54.37 o 
   1 -12  10      443.03      453.58     83.15 o 
   2 -12  10      369.40      401.13     59.60 o 
   3 -12  10      212.37      146.62     78.00 o 
  -5 -11  10      211.93      -13.72     20.83 o 
  -4 -11  10      209.80       87.46    105.68 o 
  -3 -11  10      453.10      590.86     66.26 o 
  -2 -11  10      658.18      625.50    111.89 o 
  -1 -11  10      459.10      508.53     58.80 o 
   0 -11  10      565.74      673.15     74.37 o 
   1 -11  10      752.72      800.91    121.69 o 
   2 -11  10      469.92      627.68     70.16 o 
   3 -11  10      509.27      533.85    107.80 o 
   4 -11  10      233.64      299.45     69.18 o 
  -6 -10  10       39.30       22.90     38.36 o 
  -4 -10  10      321.94      298.94     60.66 o 
  -3 -10  10      620.11      583.89     63.10 o 
  -2 -10  10      945.61     1075.26     82.21 o 
  -1 -10  10      436.39      384.78     73.03 o 
   0 -10  10     1142.89     1304.89     73.49 o 
   1 -10  10      251.89      274.32     54.18 o 
   2 -10  10      493.99      684.90     57.60 o 
   3 -10  10       42.95       50.08     33.77 o 
   4 -10  10      384.62      402.81     66.03 o 
   5 -10  10       26.21      100.63     65.21 o 
  -7  -9  10       64.64       13.25     43.23 o 
  -5  -9  10       54.76        3.22     30.81 o 
  -4  -9  10     1582.74     1955.22    162.71 o 
  -3  -9  10      290.67      233.28     45.32 o 
  -2  -9  10     1028.10     1063.77    121.60 o 
  -1  -9  10      478.37      527.72     54.07 o 
   0  -9  10      532.85      582.06     42.68 o 
   1  -9  10      410.62      419.18     43.65 o 
   2  -9  10      551.70      626.40     76.17 o 
   3  -9  10      386.27      438.99     68.98 o 
   4  -9  10       97.43      111.98     41.46 o 
   5  -9  10      316.22      312.00     72.39 o 
  -7  -8  10      241.63       -2.30     38.26 o 
  -5  -8  10      474.24      495.50     89.86 o 
  -4  -8  10      573.07      575.43     88.02 o 
  -3  -8  10     1234.07     1210.18    122.15 o 
  -2  -8  10      801.11      869.67     98.79 o 
  -1  -8  10     1702.53     1649.77     93.31 o 
   0  -8  10      519.85      556.62     47.86 o 
   1  -8  10      885.55      927.43     61.89 o 
   2  -8  10        5.39       11.68     16.00 o 
   3  -8  10      702.95      739.82     96.81 o 
   4  -8  10       41.09       23.50     26.74 o 
   5  -8  10      260.72      355.82     66.25 o 
   6  -8  10       27.74       24.10     41.76 o 
  -8  -7  10      260.44        6.53     37.53 o 
  -5  -7  10       11.69       40.84     37.07 o 
  -4  -7  10      663.63      730.23     94.19 o 
  -3  -7  10      228.53      192.26     40.12 o 
  -2  -7  10      727.36      797.47     66.46 o 
  -1  -7  10       87.18       59.56     23.39 o 
   0  -7  10     1035.44     1194.54     69.39 o 
   1  -7  10      116.98      105.68     27.52 o 
   2  -7  10      598.47      781.25     56.58 o 
   3  -7  10      155.53      150.64     43.78 o 
   4  -7  10      445.92      563.81     73.23 o 
   5  -7  10       61.19       -7.43     19.43 o 
   6  -7  10      101.01        1.02     24.47 o 
  -8  -6  10       43.94       -5.61     38.36 o 
  -7  -6  10      310.83       24.10     35.41 o 
  -6  -6  10       61.93       76.80     47.92 o 
  -5  -6  10      803.03     1028.33    122.89 o 
  -4  -6  10      229.98      214.99     43.41 o 
  -3  -6  10     1112.46     1350.22     87.94 o 
  -2  -6  10      287.54      409.17     48.16 o 
  -1  -6  10      599.94      648.24     59.95 o 
   0  -6  10      218.40      209.96     40.78 o 
   1  -6  10      546.68      601.98     49.64 o 
   2  -6  10      563.88      569.69     67.24 o 
   3  -6  10      245.54      238.05     54.04 o 
   4  -6  10      217.24      205.76     53.37 o 
   5  -6  10      153.24       29.34     26.50 o 
   6  -6  10      140.13        8.68     25.52 o 
  -8  -5  10      140.57        0.46     34.22 o 
  -7  -5  10      370.63       35.78     38.26 o 
  -6  -5  10      353.92      402.50     95.11 o 
  -5  -5  10      939.15     1115.13     85.42 o 
  -4  -5  10      582.15      655.52     63.51 o 
  -3  -5  10     1230.85     1365.66     88.90 o 
  -2  -5  10      868.87     1038.09     74.06 o 
  -1  -5  10     1071.21     1259.27     81.22 o 
   0  -5  10      901.19     1019.04     77.49 o 
   1  -5  10      955.91     1033.27     71.27 o 
   2  -5  10      511.68      465.59     59.54 o 
   3  -5  10      500.68      457.35     62.87 o 
   4  -5  10      344.78      285.63     62.57 o 
   5  -5  10      127.18       69.40     36.76 o 
   6  -5  10      181.15      -16.43     22.05 o 
  -8  -4  10      315.38        9.66     32.93 o 
  -7  -4  10      691.32      707.33    104.95 o 
  -6  -4  10      338.91      365.25     76.80 o 
  -5  -4  10     1326.29     1628.78    145.42 o 
  -4  -4  10     1712.51     1697.04    100.49 o 
  -3  -4  10     2079.47     2130.46    110.39 o 
  -2  -4  10     1164.58     1105.19     77.28 o 
  -1  -4  10     1379.54     1489.82     87.37 o 
   0  -4  10     2777.85     2840.28    121.26 o 
   1  -4  10     1106.00     1067.42     75.42 o 
   2  -4  10     1960.39     1803.82    119.25 o 
   3  -4  10     1314.22     1291.88    110.19 o 
   4  -4  10     1072.72     1029.19     97.33 o 
   5  -4  10      881.58      889.81    140.45 o 
   6  -4  10      233.47       -4.84     21.82 o 
  -8  -3  10       40.55       78.83     51.32 o 
  -7  -3  10      206.08      250.19     78.55 o 
  -6  -3  10       17.24       27.04     32.38 o 
  -5  -3  10      493.50      509.94     85.08 o 
  -4  -3  10       64.66       61.26     38.72 o 
  -3  -3  10     1034.05     1221.68    124.63 o 
  -2  -3  10      105.33      123.43     30.76 o 
  -1  -3  10     2175.16     2467.27    112.15 o 
   0  -3  10      372.49      407.62     53.21 o 
   1  -3  10     1208.00     1493.62     82.49 o 
   2  -3  10      617.90      690.79     73.42 o 
   3  -3  10      382.37      456.76     62.27 o 
   4  -3  10      842.02      874.81     88.79 o 
   5  -3  10      450.96      474.33     70.49 o 
   6  -3  10      458.07       30.54     43.05 o 
   7  -3  10       77.72      117.43     49.11 o 
  -9  -2  10       57.98      110.65     64.39 o 
  -8  -2  10       68.86       61.81     49.21 o 
  -7  -2  10      164.09      124.82     58.87 o 
  -6  -2  10      607.42      611.02     97.04 o 
  -5  -2  10      522.38      535.23     85.63 o 
  -4  -2  10      443.26      435.80     77.17 o 
  -3  -2  10     1007.87      967.08    110.10 o 
  -2  -2  10     1182.64     1109.74    117.83 o 
  -1  -2  10     1638.09     1592.17    142.11 o 
   0  -2  10      641.79      675.19     56.22 o 
   1  -2  10     1004.74     1127.16     71.03 o 
   2  -2  10      827.45      695.28    100.81 o 
   3  -2  10        9.92        5.12     17.09 o 
   4  -2  10      181.18      175.47     49.82 o 
   5  -2  10        7.84       29.05     28.29 o 
   6  -2  10       66.82       53.40     36.93 o 
   7  -2  10       60.41      102.34     44.85 o 
  -9  -1  10       75.86       92.62     61.07 o 
  -8  -1  10      114.16       60.61     45.07 o 
  -7  -1  10      294.64      350.63     76.25 o 
  -6  -1  10      192.05      169.79     62.91 o 
  -5  -1  10      978.28      934.79    114.70 o 
  -4  -1  10        2.56        5.43     24.19 o 
  -3  -1  10     2687.86     2812.01    191.59 o 
  -2  -1  10      492.68      412.07     74.60 o 
  -1  -1  10     4285.40     4146.27    239.61 o 
   0  -1  10      344.95      337.29     68.89 o 
   1  -1  10     5165.42     5595.66    166.61 o 
   2  -1  10      889.42      919.89    114.51 o 
   3  -1  10     3133.47     3310.26    230.13 o 
   4  -1  10      781.84      772.63    111.11 o 
   5  -1  10     1132.58     1347.27    112.66 o 
   6  -1  10      592.21      631.40     81.65 o 
   7  -1  10      631.21      739.94     92.29 o 
  -9   0  10        0.44       19.04     46.63 o 
  -8   0  10      387.10      413.36     92.26 o 
  -7   0  10        0.73       39.83     35.23 o 
  -6   0  10      761.86     1063.20    127.12 o 
  -5   0  10        2.03       12.60     29.43 o 
  -4   0  10     2233.06     2624.28    189.66 o 
  -3   0  10        2.47        0.00     17.75 o 
  -2   0  10      645.88      738.51     97.96 o 
  -1   0  10      206.47      309.14     64.85 o 
   0   0  10     1845.08     2286.34    175.50 o 
   1   0  10      819.93      845.73     75.93 o 
   2   0  10      869.19      931.39    117.37 o 
   3   0  10      878.53      772.91    106.88 o 
   4   0  10     1123.48     1215.79    139.99 o 
   5   0  10      760.05     1064.85    137.60 o 
   6   0  10       27.44       20.51     37.80 o 
   7   0  10      668.14      716.89    122.70 o 
  -9   1  10       89.57       85.54     58.41 o 
  -8   1  10      125.54      144.22     67.24 o 
  -7   1  10      310.81      354.31     96.03 o 
  -6   1  10      210.23      206.22     70.00 o 
  -5   1  10     1029.13     1070.28    124.82 o 
  -4   1  10        1.92       32.10     31.18 o 
  -3   1  10     2757.17     2899.57    199.14 o 
  -2   1  10      453.73      369.39     74.14 o 
  -1   1  10     4450.17     4561.65    256.35 o 
   0   1  10      327.40      356.79     71.19 o 
   1   1  10     5431.11     5906.95    301.51 o 
   2   1  10      870.13      849.34    108.81 o 
   3   1  10     3293.31     3276.60    227.83 o 
   4   1  10      793.97      792.50    113.87 o 
   5   1  10     1220.05     1310.25    151.67 o 
   6   1  10      606.90      668.79    112.12 o 
   7   1  10      643.90      734.37    127.02 o 
  -9   2  10       64.95      127.58     75.79 o 
  -8   2  10       68.66       -6.53     30.63 o 
  -7   2  10      148.62      218.64     76.71 o 
  -6   2  10      596.26      471.67     90.97 o 
  -5   2  10      523.04      465.97     85.63 o 
  -4   2  10      396.35      403.15     76.44 o 
  -3   2  10     1019.03     1140.46    123.99 o 
  -2   2  10     1156.73     1150.48    124.91 o 
  -1   2  10     1660.97     1815.68    157.93 o 
   0   2  10      519.33      473.70     80.11 o 
   1   2  10     1066.96     1173.66    128.04 o 
   2   2  10      728.91      669.61     95.84 o 
   3   2  10        5.81      -14.26     18.67 o 
   4   2  10      133.64      112.12     52.80 o 
   5   2  10        3.04       12.05     27.23 o 
   6   2  10       61.07       79.01     50.68 o 
   7   2  10       44.83       16.65     39.18 o 
  -9   3  10       34.56       14.16     43.05 o 
  -8   3  10       29.18        8.19     29.62 o 
  -7   3  10      203.88      292.50     88.02 o 
  -6   3  10        5.34       15.64     33.94 o 
  -5   3  10      545.69      677.52    103.85 o 
  -4   3  10       42.74       26.95     33.11 o 
  -3   3  10     1037.36     1217.54    129.69 o 
  -2   3  10       91.98      121.41     52.52 o 
  -1   3  10     2164.51     2379.80    184.42 o 
   0   3  10      278.06      363.32     74.50 o 
   1   3  10     1270.91     1456.50    142.75 o 
   2   3  10      633.14      691.60     99.61 o 
   3   3  10      414.06      484.27     88.02 o 
   4   3  10      828.68      950.70    123.44 o 
   5   3  10      424.58      406.00     87.75 o 
   6   3  10      449.44      482.16     97.77 o 
   7   3  10       64.28       26.40     41.85 o 
  -8   4  10      357.64        8.83     32.93 o 
  -6   4  10      352.40      376.57     82.41 o 
  -5   4  10     1343.43     1579.48    157.10 o 
  -4   4  10     1680.26     1792.87    163.36 o 
  -3   4  10     2140.15     2284.87    180.46 o 
  -2   4  10     1125.29     1193.62    128.22 o 
  -1   4  10     1473.67     1720.85    158.11 o 
   0   4  10     2805.37     3460.10    224.80 o 
   1   4  10     1031.30     1195.83    130.06 o 
   2   4  10     2045.80     2345.03    186.72 o 
   3   4  10     1323.47     1347.97    144.78 o 
   4   4  10     1084.79     1082.24    131.16 o 
   5   4  10      885.24      851.00    123.99 o 
   6   4  10      255.72      261.87     87.66 o 
   7   4  10      437.09      525.21    105.59 o 
  -8   5  10      156.34       35.69     41.21 o 
  -7   5  10      390.70        7.82     35.87 o 
  -6   5  10      311.14      317.05     90.51 o 
  -5   5  10     1031.57     1137.97    136.96 o 
  -4   5  10      558.84      553.26     90.97 o 
  -3   5  10     1301.49     1398.74    142.57 o 
  -2   5  10      795.88      829.93    107.62 o 
  -1   5  10     1064.97     1234.00    135.12 o 
   0   5  10      967.04     1072.12    123.99 o 
   1   5  10      881.73      916.76    114.79 o 
   2   5  10      506.81      484.18     87.20 o 
   3   5  10      500.09      391.83     79.10 o 
   4   5  10      294.61      191.13     67.05 o 
   5   5  10      106.45       81.40     51.23 o 
   6   5  10      167.14      213.58     78.09 o 
  -8   6  10       45.49       22.44     35.50 o 
  -7   6  10      318.77        8.28     29.71 o 
  -6   6  10       59.90       20.79     30.81 o 
  -5   6  10      828.68      997.71    125.28 o 
  -4   6  10      221.31      250.19     76.80 o 
  -3   6  10     1102.45     1320.92    141.10 o 
  -2   6  10      305.73      209.25     68.43 o 
  -1   6  10      607.96      733.63    107.06 o 
   0   6  10      217.59      206.13     68.71 o 
   1   6  10      570.09      560.99     89.22 o 
   2   6  10      589.38      660.42    100.81 o 
   3   6  10      243.29      229.03     70.00 o 
   4   6  10      224.31      201.80     73.58 o 
   5   6  10      156.60      139.99     60.25 o 
   6   6  10      162.56       87.93     53.26 o 
  -8   7  10      245.37       37.34     40.38 o 
  -7   7  10      295.47      370.40     84.16 o 
  -6   7  10      704.18      778.61    117.92 o 
  -5   7  10        9.27       35.50     31.37 o 
  -4   7  10      622.07      660.14    102.56 o 
  -3   7  10      247.60      277.60     79.29 o 
  -2   7  10      752.66      746.78    105.50 o 
  -1   7  10       97.57       74.87     46.17 o 
   0   7  10     1036.13     1415.02    146.34 o 
   1   7  10      121.03      135.95     56.29 o 
   2   7  10      618.96      790.84    109.64 o 
   3   7  10      155.00      156.27     56.66 o 
   4   7  10      453.60      574.60     98.05 o 
   5   7  10       63.76       79.75     46.08 o 
   6   7  10      104.86      178.62     67.79 o 
  -7   8  10      231.97      296.18     92.81 o 
  -6   8  10      307.72      361.30     99.61 o 
  -5   8  10      450.72      625.00    102.28 o 
  -4   8  10      601.21      567.61    100.44 o 
  -3   8  10     1268.41     1292.13    142.20 o 
  -2   8  10      804.53      810.89    111.76 o 
  -1   8  10     1661.82     1589.96    160.41 o 
   0   8  10      525.48      528.70     94.10 o 
   1   8  10      830.15      874.18    115.89 o 
   2   8  10        6.85       35.04     36.42 o 
   3   8  10      698.04      641.65     97.04 o 
   4   8  10       45.11       59.05     41.57 o 
   5   8  10      241.67      247.15     82.41 o 
  -7   9  10       54.03       53.62     44.52 o 
  -6   9  10      624.30      781.28    120.03 o 
  -5   9  10       65.27       98.14     42.59 o 
  -4   9  10     1676.84     1985.94    183.41 o 
  -3   9  10      281.43      375.00     80.94 o 
  -2   9  10     1099.75     1319.82    143.58 o 
  -1   9  10      436.15      505.89     94.74 o 
   0   9  10      526.12      509.11     92.44 o 
   1   9  10      404.06      414.00     82.69 o 
   2   9  10      556.06      586.56     95.57 o 
   3   9  10      381.91      432.12     80.11 o 
  -6  10  10       42.85       11.41     37.62 o 
  -5  10  10      420.52      541.39    100.26 o 
  -4  10  10      322.38      277.60     83.89 o 
  -3  10  10      513.34      582.23    100.63 o 
  -2  10  10      927.67      935.07    123.53 o 
  -1  10  10      392.64      440.12     90.05 o 
   0  10  10     1151.66     1254.88    141.10 o 
   1  10  10      242.43      307.76     84.07 o 
   2  10  10      497.07      563.93     98.60 o 
  -6  11  10      294.02      320.55     95.29 o 
  -5  11  10      228.75      245.31     83.43 o 
  -4  11  10      218.76      298.66     93.18 o 
  -3  11  10      428.33      530.26     97.68 o 
  -2  11  10      671.15      733.91    114.24 o 
  -1  11  10      426.40      430.10     91.89 o 
   0  11  10      592.66      540.11     97.13 o 
   1  11  10      729.25      821.01    115.89 o 
  -5  12  10      262.12      283.94     90.78 o 
  -4  12  10      171.18       86.46     54.73 o 
  -3  12  10      460.21      585.27    104.31 o 
  -2  12  10      388.76      446.38     91.70 o 
  -1  12  10      350.30      278.33     86.55 o 
  -4  13  10      215.87      253.68     83.89 o 
  -3  13  10      141.13      234.27     82.97 o 
  -2  13  10      258.33      262.42     83.70 o 
  -3 -13  11      430.36      509.39     71.35 o 
  -2 -13  11      381.32      504.13    128.27 o 
  -1 -13  11      403.08      335.63     89.96 o 
   0 -13  11      320.85      352.93     89.04 o 
   1 -13  11      388.05      431.02     97.04 o 
  -4 -12  11       53.04       -8.70     22.81 o 
  -3 -12  11      104.26      141.07     41.65 o 
  -2 -12  11        6.26       22.92     22.76 o 
  -1 -12  11       95.30       65.80     30.94 o 
   0 -12  11       98.34       77.81     42.95 o 
   1 -12  11       36.45       66.36     40.79 o 
   2 -12  11        6.33       15.08     53.53 o 
  -5 -11  11      162.76      215.60     78.09 o 
  -4 -11  11       76.16       82.78     53.35 o 
  -3 -11  11      147.25      190.52     46.34 o 
  -2 -11  11        9.94       33.31     24.55 o 
  -1 -11  11      680.63      699.33     70.08 o 
   0 -11  11       94.99      103.40     35.97 o 
   1 -11  11      559.25      718.73     75.30 o 
   2 -11  11       25.04       63.65     49.12 o 
   3 -11  11      262.58      285.87     99.43 o 
  -5 -10  11      174.55      235.93     73.12 o 
  -4 -10  11      616.64      641.65    100.90 o 
  -3 -10  11      105.84      141.37     50.22 o 
  -2 -10  11      884.27      907.84    111.76 o 
  -1 -10  11       53.42       81.83     38.17 o 
   0 -10  11      752.52      921.79     81.79 o 
   1 -10  11      158.37      180.25     43.55 o 
   2 -10  11      642.69      756.28     84.68 o 
   3 -10  11       89.20      100.42     42.26 o 
   4 -10  11      650.32      821.57     94.99 o 
  -6  -9  11      163.10      -12.60     35.69 o 
  -5  -9  11      587.71      686.45    104.21 o 
  -4  -9  11      294.44      244.57     75.98 o 
  -3  -9  11     1342.67     1602.47    148.64 o 
  -2  -9  11        8.53       11.50     22.90 o 
  -1  -9  11     1279.12     1517.76    136.04 o 
   0  -9  11       41.78       23.91     30.45 o 
   1  -9  11     1421.76     1607.69     87.69 o 
   2  -9  11       28.77       15.89     25.09 o 
   3  -9  11     1242.39     1340.96    114.06 o 
   4  -9  11       30.03       45.05     31.60 o 
  -7  -8  11       10.03      -12.79     40.29 o 
  -6  -8  11        5.71      -15.64     33.30 o 
  -5  -8  11       71.97       89.59     47.92 o 
  -4  -8  11      195.59      217.26     66.59 o 
  -3  -8  11       96.77      105.13     45.90 o 
  -2  -8  11      326.61      193.34     58.68 o 
  -1  -8  11       21.77       28.64     20.75 o 
   0  -8  11      527.01      620.96     62.45 o 
   1  -8  11       11.46        0.03     14.10 o 
   2  -8  11      612.66      724.62    107.89 o 
   3  -8  11       72.15      113.79     40.41 o 
   4  -8  11      244.46      342.47     72.17 o 
   5  -8  11       35.14       89.65     45.11 o 
  -7  -7  11       49.17       -6.71     33.94 o 
  -6  -7  11       32.26      -10.49     24.10 o 
  -5  -7  11      122.58       95.48     50.04 o 
  -4  -7  11       18.21       39.55     28.15 o 
  -3  -7  11       35.07       55.56     35.04 o 
  -2  -7  11      245.31      261.77     54.64 o 
  -1  -7  11      297.08      303.55     44.85 o 
   0  -7  11      117.81       77.62     40.61 o 
   1  -7  11      494.50      530.26     49.31 o 
   2  -7  11       90.25       69.56     32.26 o 
   3  -7  11      504.35      505.46    112.26 o 
   4  -7  11       39.56       18.27     24.25 o 
  -7  -6  11      185.11        1.66     36.88 o 
  -5  -6  11      268.92      386.50     76.16 o 
  -4  -6  11     1616.23     1653.39    105.20 o 
  -3  -6  11      398.81      326.65     46.90 o 
  -2  -6  11     1418.20     1528.70     95.25 o 
  -1  -6  11      664.66      582.59     59.88 o 
   0  -6  11     1931.94     2312.57    115.74 o 
   1  -6  11      485.67      441.28     50.89 o 
   2  -6  11     1072.37     1338.41    107.36 o 
   3  -6  11      275.36      284.06     62.95 o 
   4  -6  11      898.74      938.10    145.70 o 
   5  -6  11      216.72       -3.36     24.95 o 
  -8  -5  11       67.59      -29.34     29.34 o 
  -7  -5  11       97.48       20.14     36.33 o 
  -6  -5  11      206.23       39.00     43.97 o 
  -5  -5  11      360.98      450.77     58.19 o 
  -4  -5  11      277.25      284.18     52.56 o 
  -3  -5  11     1341.74     1506.73     97.11 o 
  -2  -5  11      345.61      358.15     47.71 o 
  -1  -5  11     2197.27     2561.69    122.62 o 
   0  -5  11      524.89      527.43     60.48 o 
   1  -5  11     2027.94     2202.62    109.94 o 
   2  -5  11      635.37      556.75     69.04 o 
   3  -5  11     1398.70     1580.66    120.07 o 
   4  -5  11      241.92      177.46    101.87 o 
   6  -5  11      158.32       -3.97     22.27 o 
  -8  -4  11       97.74        1.10     30.63 o 
  -6  -4  11       37.82       17.38     32.47 o 
  -5  -4  11      420.00      569.94     78.50 o 
  -4  -4  11      109.31      143.02     37.61 o 
  -3  -4  11     1095.90     1380.26    197.02 o 
  -2  -4  11      470.62      655.73     62.54 o 
  -1  -4  11      656.93      750.31     64.85 o 
   0  -4  11      922.06      957.39     71.29 o 
   1  -4  11      641.86      649.52     58.87 o 
   2  -4  11      717.10      633.47    103.11 o 
   3  -4  11      249.08      334.66     60.38 o 
   4  -4  11      707.82      799.92     90.89 o 
   5  -4  11       22.14      -18.14     18.14 o 
  -7  -3  11      231.93      254.23     82.51 o 
  -6  -3  11      298.97      328.83     90.60 o 
  -5  -3  11       99.01       57.49     40.20 o 
  -4  -3  11      743.04      830.39    109.55 o 
  -3  -3  11       15.16       21.98     28.70 o 
  -2  -3  11      457.43      491.93     80.21 o 
  -1  -3  11        0.09       -5.72     12.71 o 
   0  -3  11      709.91      680.34     60.98 o 
   1  -3  11      111.75       92.79     28.00 o 
   2  -3  11      553.38      598.33     97.41 o 
   3  -3  11      118.87       84.81     50.59 o 
   4  -3  11      219.74      144.52     90.51 o 
   5  -3  11       14.68       -0.04     22.41 o 
   6  -3  11      117.49       -4.42     23.56 o 
  -8  -2  11      144.30      218.54     81.68 o 
  -7  -2  11      221.12      328.92     95.66 o 
  -6  -2  11      745.10      879.51    120.77 o 
  -5  -2  11      851.03     1051.42    125.37 o 
  -4  -2  11      821.86      922.37    115.43 o 
  -3  -2  11     1304.72     1240.99    132.18 o 
  -2  -2  11     1355.84     1666.95    153.15 o 
  -1  -2  11     3486.02     3854.27    147.33 o 
   0  -2  11     2790.92     2853.77    123.30 o 
   1  -2  11     2030.24     2141.45    102.87 o 
   2  -2  11      706.16      725.72    108.35 o 
   3  -2  11      941.03     1098.88    136.41 o 
   4  -2  11      558.59      616.45    105.78 o 
   5  -2  11      502.67      116.26     65.95 o 
   6  -2  11       82.01       58.27     33.88 o 
  -8  -1  11      227.50      246.51     87.20 o 
  -7  -1  11      390.90      466.25     93.27 o 
  -6  -1  11      389.18      458.80     90.14 o 
  -5  -1  11      502.25      482.07     90.05 o 
  -4  -1  11     1095.24     1401.41    143.21 o 
  -3  -1  11     1116.80     1111.58    126.47 o 
  -2  -1  11     1754.98     1716.07    159.03 o 
  -1  -1  11      394.35      415.84     80.67 o 
   0  -1  11     1079.10     1181.49     76.55 o 
   1  -1  11      704.15      678.81    103.20 o 
   2  -1  11     1047.78     1094.56    131.72 o 
   3  -1  11      599.74      561.26    103.02 o 
   4  -1  11      637.59      722.04    116.81 o 
   5  -1  11      364.02      310.89     96.21 o 
   6  -1  11      173.86      183.68     78.27 o 
  -8   0  11       63.00       67.51     44.15 o 
  -7   0  11      601.09      826.26    123.62 o 
  -6   0  11       18.59       26.67     34.95 o 
  -5   0  11      695.23      929.46    120.40 o 
  -4   0  11      249.10      256.99     77.63 o 
  -3   0  11     1248.81     1479.50    148.27 o 
  -2   0  11      598.95      700.79    102.83 o 
  -1   0  11      929.94     1198.96    133.37 o 
   0   0  11      659.57      728.02    105.59 o 
   1   0  11      377.21      423.48     86.83 o 
   2   0  11       54.90      135.21     54.82 o 
   3   0  11       11.42       25.75     26.58 o 
   4   0  11      190.54      232.71     79.10 o 
   5   0  11        4.36        1.01     26.77 o 
   6   0  11       11.20      -16.65     31.83 o 
  -8   1  11      221.83      273.82     91.89 o 
  -7   1  11      397.70      497.24    100.99 o 
  -6   1  11      429.88      589.77    101.36 o 
  -5   1  11      465.16      504.42     93.27 o 
  -4   1  11     1186.07     1343.09    143.67 o 
  -3   1  11     1028.01     1061.91    126.01 o 
  -2   1  11     1890.26     2087.02    176.88 o 
  -1   1  11      349.11      336.09     74.32 o 
   0   1  11     1196.37     1359.19    141.28 o 
   1   1  11      772.66      884.66    119.21 o 
   2   1  11     1111.49     1379.88    146.43 o 
   3   1  11      645.26      541.85     94.46 o 
   4   1  11      661.57      871.97    124.63 o 
   5   1  11      401.84      309.24     93.54 o 
   6   1  11      179.55      168.05     76.62 o 
  -8   2  11      155.95        6.99     31.37 o 
  -7   2  11      200.66      157.01     65.58 o 
  -6   2  11      741.43      888.07    126.01 o 
  -5   2  11      828.39      985.20    127.30 o 
  -4   2  11      813.27      929.55    120.22 o 
  -3   2  11     1194.04     1099.99    129.05 o 
  -2   2  11     1404.04     1618.02    159.13 o 
  -1   2  11     3240.62     3563.30    239.15 o 
   0   2  11     2729.13     2723.25    203.83 o 
   1   2  11     1920.56     2179.00    184.97 o 
   2   2  11      642.90      628.31     99.43 o 
   3   2  11      912.24      958.98    127.12 o 
   4   2  11      510.44      582.14    100.63 o 
   5   2  11      484.79      535.97    101.55 o 
   6   2  11       73.48       66.04     46.54 o 
  -8   3  11       67.44       -5.79     30.63 o 
  -7   3  11      216.21       33.30     42.40 o 
  -6   3  11      305.66      323.77     97.68 o 
  -5   3  11      112.86       91.70     51.97 o 
  -4   3  11      780.35      904.81    121.60 o 
  -3   3  11        4.56       12.79     26.03 o 
  -2   3  11      571.60      543.88     96.76 o 
  -1   3  11        2.07       31.09     34.77 o 
   0   3  11      830.50      978.02    121.69 o 
   1   3  11      118.36      103.85     53.53 o 
   2   3  11      532.41      517.94     88.94 o 
   3   3  11      140.00      217.26     75.61 o 
   4   3  11      212.36      184.24     68.25 o 
   5   3  11       16.37       38.72     40.66 o 
   6   3  11      106.96      171.91     70.64 o 
  -8   4  11       95.50        3.50     29.07 o 
  -7   4  11      489.99        3.04     24.74 o 
  -6   4  11       33.73       24.56     42.31 o 
  -5   4  11      400.50      655.17    109.46 o 
  -4   4  11       96.26      111.02     54.82 o 
  -3   4  11     1105.97     1314.02    142.94 o 
  -2   4  11      444.97      461.74     87.75 o 
  -1   4  11      634.23      694.54    107.16 o 
   0   4  11     1034.22     1034.41    128.68 o 
   1   4  11      571.52      640.09     99.61 o 
   2   4  11      716.68      899.75    119.48 o 
   3   4  11      234.16      277.87     85.17 o 
   4   4  11      715.83      667.68    111.85 o 
   5   4  11       27.66       21.62     39.18 o 
   6   4  11      475.61      552.71    108.72 o 
  -8   5  11       68.68       26.31     38.26 o 
  -7   5  11      112.02        2.12     30.45 o 
  -6   5  11      226.22       57.21     42.68 o 
  -5   5  11      353.77      359.55     97.87 o 
  -4   5  11      250.53      215.14     71.56 o 
  -3   5  11     1300.15     1492.65    154.43 o 
  -2   5  11      376.29      341.43     92.07 o 
  -1   5  11     2147.33     2604.41    207.69 o 
   0   5  11      570.68      388.61     83.33 o 
   1   5  11     1967.36     2159.96    187.55 o 
   2   5  11      698.65      688.93    105.68 o 
   3   5  11     1282.58     1479.96    160.50 o 
   4   5  11      242.29      209.71     74.04 o 
   5   5  11      394.07      566.41    103.29 o 
   6   5  11      164.11      221.03     82.41 o 
  -7   6  11      181.96       28.70     38.08 o 
  -6   6  11      743.33      611.85    111.57 o 
  -5   6  11      263.69      292.96     87.20 o 
  -4   6  11     1611.88     1517.21    160.50 o 
  -3   6  11      385.63      373.90     80.57 o 
  -2   6  11     1409.19     1454.29    154.71 o 
  -1   6  11      614.57      686.26    108.17 o 
   0   6  11     1919.49     2281.65    195.09 o 
   1   6  11      450.57      463.39     87.20 o 
   2   6  11     1149.48     1355.32    151.31 o 
   3   6  11      248.32      260.30     81.59 o 
   4   6  11      924.32     1110.84    141.65 o 
   5   6  11      194.32      151.95     64.29 o 
  -7   7  11       67.05      150.30     68.71 o 
  -6   7  11       30.73      103.39     55.56 o 
  -5   7  11      129.13      118.29     56.11 o 
  -4   7  11       27.87       31.00     35.32 o 
  -3   7  11       45.40       88.48     48.84 o 
  -2   7  11      230.44      262.60     80.85 o 
  -1   7  11      327.87      458.06     89.04 o 
   0   7  11      127.70      146.62     59.05 o 
   1   7  11      484.40      565.22     99.34 o 
   2   7  11       84.57       77.54     49.67 o 
   3   7  11      504.89      442.15     87.01 o 
   4   7  11       47.90       37.16     39.28 o 
   5   7  11      474.86      624.27    108.72 o 
  -7   8  11       15.12       37.16     44.61 o 
  -6   8  11        1.97       -9.66     28.88 o 
  -5   8  11       82.57       33.20     38.26 o 
  -4   8  11      210.15      324.60     92.07 o 
  -3   8  11       92.85      123.80     56.66 o 
  -2   8  11      310.75      376.47     84.71 o 
  -1   8  11       29.35       43.69     40.93 o 
   0   8  11      500.70      636.50    104.95 o 
   1   8  11       14.68       22.26     30.26 o 
   2   8  11      588.86      721.58    112.68 o 
   3   8  11       75.04       89.68     50.77 o 
   4   8  11      266.31      456.86     92.81 o 
   5   8  11       37.34       29.89     42.03 o 
  -6   9  11      160.93      239.52     77.72 o 
  -5   9  11      594.62      586.37    108.26 o 
  -4   9  11      300.55      283.39     87.66 o 
  -3   9  11     1266.10     1480.88    162.99 o 
  -2   9  11        5.54       36.61     34.77 o 
  -1   9  11     1260.16     1514.08    168.14 o 
   0   9  11       46.17       31.73     36.70 o 
   1   9  11     1401.11     1597.69    166.12 o 
   2   9  11       22.00      103.94     47.28 o 
   3   9  11     1189.05     1118.20    141.92 o 
  -6  10  11      352.12      511.59    102.56 o 
  -5  10  11      158.06      192.33     77.08 o 
  -4  10  11      588.85      568.71    105.87 o 
  -3  10  11       99.95      132.63     64.20 o 
  -2  10  11      926.17     1213.03    151.21 o 
  -1  10  11       61.43       51.69     43.14 o 
   0  10  11      763.60      967.63    131.81 o 
   1  10  11      163.38      151.77     64.02 o 
   2  10  11      700.14      871.14    122.43 o 
  -5  11  11      161.18      163.91     76.25 o 
  -4  11  11       67.87       87.20     49.95 o 
  -3  11  11      156.20      234.00     79.65 o 
  -2  11  11       17.03       28.88     47.00 o 
  -1  11  11      664.51      943.07    131.90 o 
   0  11  11       85.54       25.20     37.99 o 
   1  11  11      568.49      535.41    101.64 o 
  -4  12  11       63.14       66.59     56.48 o 
  -3  12  11       98.83      193.53     76.07 o 
  -2  12  11        9.90        0.55     36.06 o 
  -1  12  11      102.71      179.82     73.22 o 
  -3  13  11      410.51      404.07     92.99 o 
  -2  13  11      380.04      543.78    110.01 o 
  -2 -12  12      196.86      189.20     65.12 o 
  -1 -12  12      353.53      403.70     95.20 o 
   0 -12  12      195.59      306.29     80.85 o 
  -4 -11  12      242.75      315.58     89.59 o 
  -3 -11  12      293.65      429.64     83.79 o 
  -2 -11  12      233.57      278.06     74.69 o 
  -1 -11  12      409.19      600.63     92.26 o 
   0 -11  12      309.92      419.61     79.38 o 
   1 -11  12      449.58      483.54    103.39 o 
   2 -11  12      261.15      360.56    111.66 o 
  -5 -10  12      332.36      573.59     98.69 o 
  -4 -10  12       39.59       53.53     42.40 o 
  -3 -10  12      769.83      985.93    123.35 o 
  -2 -10  12       18.37        7.91     26.21 o 
  -1 -10  12      560.25      564.57     90.14 o 
   0 -10  12      136.70       97.50     42.22 o 
   1 -10  12      535.64      666.42     74.06 o 
   2 -10  12       79.44      119.94     67.97 o 
   3 -10  12      264.56      241.26     82.78 o 
  -6  -9  12      181.72        6.90     39.28 o 
  -5  -9  12        5.32      -27.23     27.23 o 
  -4  -9  12      238.27      306.20     85.17 o 
  -3  -9  12       53.46       55.65     39.83 o 
  -2  -9  12      490.14      607.16     91.52 o 
  -1  -9  12      112.33      126.56     50.86 o 
   0  -9  12      577.25      485.01     80.39 o 
   1  -9  12       11.98       15.91     25.76 o 
   2  -9  12      314.28      360.18     71.00 o 
   3  -9  12       40.91       55.49     31.98 o 
  -5  -8  12      239.90      206.59     68.80 o 
  -4  -8  12      674.42     1107.81    128.50 o 
  -3  -8  12      182.07      205.30     65.31 o 
  -2  -8  12      323.96      485.01     80.57 o 
  -1  -8  12      473.62      527.73     61.51 o 
   0  -8  12      290.95      322.91     57.01 o 
   1  -8  12      507.50      478.39     89.68 o 
   2  -8  12      276.09      283.47     62.63 o 
   3  -8  12      293.67      392.84     70.78 o 
   4  -8  12      109.26       87.35     47.88 o 
  -6  -7  12       24.80      -13.25     36.06 o 
  -5  -7  12      560.44      606.52     97.68 o 
  -4  -7  12      206.95      242.64     69.35 o 
  -3  -7  12      412.32      600.90     90.69 o 
  -2  -7  12      787.07     1000.23     84.30 o 
  -1  -7  12      354.19      433.60     54.83 o 
   0  -7  12      386.70      385.48     51.99 o 
   1  -7  12      201.96      181.48     67.05 o 
   2  -7  12      401.17      410.76     64.69 o 
   3  -7  12       33.14       62.75     36.83 o 
   4  -7  12      107.40      120.19     66.59 o 
  -7  -6  12      213.57      -10.95     35.96 o 
  -6  -6  12       37.43        7.82     37.25 o 
  -5  -6  12      280.92      388.16     92.81 o 
  -4  -6  12      181.42      173.47     58.41 o 
  -3  -6  12      559.56      690.09     69.31 o 
  -2  -6  12       44.36       40.03     26.47 o 
  -1  -6  12      550.44      674.43     66.24 o 
   0  -6  12       35.14       37.89     23.54 o 
   1  -6  12      529.61      636.68    103.57 o 
   2  -6  12       10.16       11.96     29.80 o 
   3  -6  12      350.18      296.06     65.45 o 
   4  -6  12        3.94       13.50     24.88 o 
   5  -6  12       42.03       -3.32     25.96 o 
  -7  -5  12      233.14        2.30     38.36 o 
  -6  -5  12      191.73      124.72     56.11 o 
  -5  -5  12      183.36      319.63     55.24 o 
  -4  -5  12      792.33      876.21     94.19 o 
  -3  -5  12      239.70      325.78     48.64 o 
  -2  -5  12      408.93      513.09     58.18 o 
  -1  -5  12      510.64      802.06     71.44 o 
   0  -5  12      278.54      381.43     52.26 o 
   1  -5  12      397.93      472.50     92.26 o 
   2  -5  12       52.61       65.49     43.23 o 
   3  -5  12      416.99      441.32     68.92 o 
   4  -5  12      150.85       26.99     22.04 o 
   5  -5  12      124.66        0.48     28.03 o 
  -7  -4  12      255.06      -23.82     30.54 o 
  -6  -4  12      265.96      284.30     72.62 o 
  -5  -4  12      359.48      491.89     62.51 o 
  -4  -4  12      594.80      608.72     67.59 o 
  -3  -4  12      296.45      261.46     49.93 o 
  -2  -4  12     2051.32     2153.82    117.98 o 
  -1  -4  12      422.46      476.41     60.20 o 
   0  -4  12     1989.72     2240.35    115.01 o 
   1  -4  12      710.21      676.51    106.05 o 
   2  -4  12      761.75      957.60    130.43 o 
   3  -4  12      267.14      232.25     80.30 o 
   5  -4  12      161.11       27.02     27.42 o 
  -7  -3  12      435.46      590.79    106.97 o 
  -6  -3  12       73.88       48.75     44.15 o 
  -5  -3  12      900.03     1125.47    135.39 o 
  -4  -3  12       86.46      105.50     52.89 o 
  -3  -3  12     1276.91     1517.81    100.76 o 
  -2  -3  12      114.06      134.39     35.16 o 
  -1  -3  12      454.10      547.99     57.63 o 
   0  -3  12      257.14      329.75     49.91 o 
   1  -3  12      793.15      893.58    124.36 o 
   2  -3  12      214.58      259.38     83.15 o 
   3  -3  12      448.02      396.99     87.56 o 
   4  -3  12       63.64      -20.88     20.88 o 
  -8  -2  12        1.31      -12.79     39.55 o 
  -7  -2  12      116.44      194.91     75.52 o 
  -6  -2  12        4.11       -3.50     31.37 o 
  -5  -2  12      313.57      427.15     88.48 o 
  -4  -2  12       21.32        5.70     25.85 o 
  -3  -2  12      358.77      432.40     82.05 o 
  -2  -2  12        3.84        7.08     30.72 o 
  -1  -2  12       38.72       32.70     20.23 o 
   0  -2  12      171.86      160.00     35.69 o 
   1  -2  12       14.54       21.34     35.87 o 
   2  -2  12      297.83      373.99     86.00 o 
   3  -2  12       91.90       58.41     43.97 o 
   4  -2  12       78.23        1.10     25.48 o 
   5  -2  12       26.35       24.10     33.57 o 
  -8  -1  12      105.92      110.84     74.69 o 
  -7  -1  12       12.65       22.35     41.30 o 
  -6  -1  12       21.40       53.72     48.75 o 
  -5  -1  12      156.16      186.63     71.01 o 
  -4  -1  12      406.39      392.39     81.03 o 
  -3  -1  12      908.87      949.23    123.80 o 
  -2  -1  12      165.23      142.75     56.66 o 
  -1  -1  12     1409.92     1542.32    154.25 o 
   0  -1  12      233.14      246.37     39.85 o 
   1  -1  12     1165.68     1168.88    142.11 o 
   2  -1  12        6.74       20.24     31.46 o 
   3  -1  12     1018.67     1023.64    139.63 o 
   4  -1  12       36.96       28.24     44.89 o 
   5  -1  12      540.82      525.11    107.62 o 
  -8   0  12      374.49      510.30    113.23 o 
  -7   0  12      207.86      249.82     88.76 o 
  -6   0  12      745.79      644.69    112.12 o 
  -5   0  12      303.65      395.51     85.27 o 
  -4   0  12     1132.41     1214.87    140.91 o 
  -3   0  12      290.99      329.38     90.97 o 
  -2   0  12     1835.91     2230.79    191.41 o 
  -1   0  12      283.24      410.32     85.73 o 
   0   0  12     2050.92     2297.01    195.37 o 
   1   0  12       73.63       66.41     46.63 o 
   2   0  12     1732.06     1917.69    185.25 o 
   3   0  12       54.10       21.80     38.08 o 
   4   0  12     1128.21     1200.15    153.33 o 
   5   0  12       23.04       -3.59     34.31 o 
   6   0  12      656.28      835.36    140.91 o 
  -8   1  12      108.89       60.15     55.28 o 
  -7   1  12       12.29       -1.93     24.47 o 
  -6   1  12       34.93       43.14     38.26 o 
  -5   1  12      167.97      164.37     68.34 o 
  -4   1  12      392.41      336.28     94.28 o 
  -3   1  12      907.16      974.16    127.76 o 
  -2   1  12      174.47      154.89     63.10 o 
  -1   1  12     1414.11     1556.12    160.69 o 
   0   1  12      215.28      217.35     74.50 o 
   1   1  12     1079.00     1304.64    151.03 o 
   2   1  12        4.48        3.04     25.39 o 
   3   1  12      985.29     1106.06    141.37 o 
   4   1  12       38.67       47.55     37.25 o 
   5   1  12      534.03      643.77    118.84 o 
  -8   2  12        3.13       10.58     40.75 o 
  -7   2  12      111.30        9.20     35.60 o 
  -6   2  12        7.68       -6.81     34.40 o 
  -5   2  12      305.51      375.37     86.28 o 
  -4   2  12       30.47       33.85     36.52 o 
  -3   2  12      350.43      434.79     87.29 o 
  -2   2  12        0.40       46.36     39.18 o 
  -1   2  12       53.19       14.72     34.68 o 
   0   2  12      192.11      152.96     63.74 o 
   1   2  12       25.73       41.02     34.86 o 
   2   2  12      309.03      342.44     78.64 o 
   3   2  12       84.90       84.62     54.91 o 
   4   2  12      101.32      153.97     61.07 o 
   5   2  12       21.83       12.97     33.39 o 
  -8   3  12       66.10       13.06     39.83 o 
  -6   3  12       77.89       10.39     37.25 o 
  -5   3  12      855.07     1010.49    136.59 o 
  -4   3  12      105.15      132.82     61.17 o 
  -3   3  12     1313.64     1262.42    149.28 o 
  -2   3  12      108.59      135.95     60.89 o 
  -1   3  12      518.83      386.32     83.06 o 
   0   3  12      257.41      220.57     72.02 o 
   1   3  12      805.55      781.55    116.45 o 
   2   3  12      205.45      237.58     76.90 o 
   3   3  12      439.28      423.48     89.86 o 
   4   3  12       78.63       99.43     47.83 o 
   5   3  12      283.42      304.73     96.12 o 
  -7   4  12      252.96       16.46     39.92 o 
  -4   4  12      561.62      712.20    115.16 o 
  -3   4  12      314.11      408.48     88.39 o 
  -2   4  12     2007.77     2054.37    191.96 o 
  -1   4  12      409.13      448.95     89.68 o 
   0   4  12     1862.17     2403.16    203.18 o 
   1   4  12      733.04      876.20    124.08 o 
   2   4  12      726.88      840.97    121.60 o 
   3   4  12      282.40      330.39     95.29 o 
   5   4  12      174.96      283.30     90.88 o 
  -7   5  12      236.31       -3.22     35.23 o 
  -6   5  12      168.34       -7.36     24.93 o 
  -5   5  12      192.23       53.99     45.81 o 
  -4   5  12      778.38      954.38    131.07 o 
  -3   5  12      215.15      370.59    100.44 o 
  -2   5  12      416.68      499.63     98.97 o 
  -1   5  12      525.69      687.37    112.58 o 
   0   5  12      246.58      345.38     93.73 o 
   1   5  12      416.00      669.34    107.34 o 
   2   5  12       42.16       40.84     37.90 o 
   3   5  12      418.09      493.38     96.21 o 
   4   5  12      138.72      179.54     72.20 o 
   5   5  12      117.86      191.32     73.58 o 
  -7   6  12      217.55       -1.47     31.00 o 
  -6   6  12       48.72       -2.67     32.93 o 
  -5   6  12      295.18      363.04    104.67 o 
  -4   6  12      194.19      215.78     74.04 o 
  -3   6  12      531.45      525.94     99.98 o 
  -2   6  12       46.35       93.36     51.60 o 
  -1   6  12      540.88      709.72    116.35 o 
   0   6  12       37.42       63.01     43.32 o 
   1   6  12      525.08      472.32     93.82 o 
   2   6  12       13.17       -0.09     23.64 o 
   3   6  12      350.55      396.89    107.52 o 
   4   6  12        2.08       29.34     34.22 o 
   5   6  12       40.38       64.66     51.78 o 
  -6   7  12       18.94       -7.17     39.18 o 
  -5   7  12      545.76      582.69    107.52 o 
  -4   7  12      218.17      247.98     86.00 o 
  -3   7  12      401.33      401.12    107.98 o 
  -2   7  12      813.77      987.86    138.06 o 
  -1   7  12      351.50      581.22    106.79 o 
   0   7  12      393.13      396.43     88.39 o 
   1   7  12      172.97      245.49     82.32 o 
   2   7  12      418.22      418.42    111.57 o 
   3   7  12       41.74       83.24     50.04 o 
   4   7  12      125.98      138.15     78.00 o 
  -6   8  12      561.16      844.19    134.66 o 
  -5   8  12      233.18      201.80     77.81 o 
  -4   8  12      626.91      743.01    121.05 o 
  -3   8  12      182.59      230.59     82.23 o 
  -2   8  12      336.64      510.30    102.28 o 
  -1   8  12      488.55      687.37    117.73 o 
   0   8  12      281.49      374.91    102.93 o 
   1   8  12      502.94      605.41    107.16 o 
   2   8  12      305.24      208.61     75.79 o 
   3   8  12      270.38      363.60    101.36 o 
   4   8  12      107.87      160.69     60.80 o 
  -6   9  12      164.36      254.88     93.73 o 
  -5   9  12        1.97       37.90     38.45 o 
  -4   9  12      223.82      382.54     86.46 o 
  -3   9  12       60.32       33.66     37.62 o 
  -2   9  12      444.48      489.52    102.10 o 
  -1   9  12      115.38       81.03     53.26 o 
   0   9  12      581.98      559.88    106.33 o 
   1   9  12        6.95      -15.36     27.41 o 
   2   9  12      301.24      367.92    102.56 o 
   3   9  12       43.15       44.70     42.68 o 
  -5  10  12      335.25      471.40    101.73 o 
  -4  10  12       35.36       15.36     36.98 o 
  -3  10  12      802.81     1012.33    145.60 o 
  -2  10  12       10.45       13.34     44.52 o 
  -1  10  12      590.45      774.01    127.94 o 
   0  10  12      122.86       96.49     58.22 o 
   1  10  12      565.08      560.34    104.58 o 
   2  10  12       95.99       81.86     55.10 o 
  -4  11  12      247.31      342.63    103.20 o 
  -3  11  12      298.55      323.40     95.75 o 
  -2  11  12      236.57      266.01     94.37 o 
  -1  11  12      425.94      571.10    109.64 o 
   0  11  12      275.92      183.96     75.06 o 
   1  11  12      456.76      618.93    106.42 o 
  -3  12  12      106.96      153.61     71.56 o 
  -2  12  12      191.42      180.83     78.92 o 
  -1  12  12      355.17      463.49    102.01 o 
  -1 -11  13      147.48      190.77     68.53 o 
  -3 -10  13      204.01      286.52     81.22 o 
  -2 -10  13      166.21      196.74     62.82 o 
  -1 -10  13      143.84      215.32     66.69 o 
   0 -10  13      575.06      631.99     93.82 o 
  -4  -9  13      114.54      228.11     70.18 o 
  -3  -9  13      298.98      327.82     83.70 o 
  -2  -9  13      265.49      312.92     78.73 o 
  -1  -9  13      356.90      409.86     78.09 o 
   0  -9  13      342.66      384.20     88.02 o 
   1  -9  13      437.35      506.81     99.71 o 
   2  -9  13       21.96      105.78     57.95 o 
  -5  -8  13       34.56      103.11     53.26 o 
  -4  -8  13       36.39       37.44     40.47 o 
  -3  -8  13      101.29       75.24     48.20 o 
  -2  -8  13       95.95      187.64     58.22 o 
  -1  -8  13       27.59       26.67     35.04 o 
   0  -8  13       93.06       55.83     32.24 o 
   1  -8  13       21.52       70.46     50.68 o 
   2  -8  13       49.03       71.38     41.94 o 
   3  -8  13      130.27      128.91     48.94 o 
  -6  -7  13        0.41      -27.13     27.13 o 
  -5  -7  13      112.27       77.17     46.73 o 
  -4  -7  13        2.89       25.11     34.12 o 
  -3  -7  13      234.05      319.17     81.95 o 
  -2  -7  13      143.53      144.41     40.81 o 
  -1  -7  13      264.09      289.10     54.72 o 
   0  -7  13       93.62      122.46     37.54 o 
   1  -7  13      408.88      504.51     95.66 o 
   2  -7  13      170.60      146.52     65.49 o 
   3  -7  13      321.28      280.63     91.34 o 
  -6  -6  13       75.11       70.55     48.01 o 
  -5  -6  13      383.94      394.96     81.03 o 
  -4  -6  13      238.89      302.80     76.53 o 
  -3  -6  13      354.46      457.09     60.21 o 
  -2  -6  13      414.13      549.99     64.98 o 
  -1  -6  13      350.97      368.41     56.77 o 
   0  -6  13      459.81      573.05     63.43 o 
   1  -6  13      306.29      392.94    105.87 o 
   2  -6  13      509.69      412.62     94.00 o 
   3  -6  13       88.42       79.56     55.10 o 
  -6  -5  13      135.17      111.94     58.68 o 
  -5  -5  13      148.02      259.66     73.68 o 
  -4  -5  13      323.81      523.89     65.57 o 
  -3  -5  13      230.03      236.08     56.38 o 
  -2  -5  13       90.35      168.85     43.80 o 
  -1  -5  13      365.83      499.39     59.46 o 
   0  -5  13      508.34      560.18     61.96 o 
   1  -5  13      530.50      660.42    112.40 o 
   2  -5  13      266.05      262.60     85.27 o 
  -7  -4  13      191.72        4.14     35.60 o 
  -6  -4  13      108.68      120.28     41.77 o 
  -5  -4  13      346.46      497.35     65.16 o 
  -4  -4  13       49.75       77.24     32.00 o 
  -3  -4  13      635.42      644.34     69.64 o 
  -2  -4  13       88.74       93.81     33.01 o 
  -1  -4  13      599.16      731.49     69.73 o 
   0  -4  13      113.28      126.65     36.83 o 
   1  -4  13      302.59      246.78     85.73 o 
   2  -4  13       86.95      126.84     59.97 o 
   4  -4  13      102.89        5.70     28.24 o 
  -7  -3  13       76.16      122.15     60.89 o 
  -6  -3  13       30.82       42.86     49.85 o 
  -5  -3  13      402.79      407.19    105.04 o 
  -4  -3  13       73.16       64.48     46.91 o 
  -3  -3  13      742.31      836.61     77.29 o 
  -2  -3  13      647.87      607.07     65.11 o 
  -1  -3  13      306.86      399.87     51.91 o 
   0  -3  13      339.47      338.30     93.08 o 
   1  -3  13      199.00      288.17     89.96 o 
   3  -3  13      147.29       -3.77     22.63 o 
   4  -3  13      193.39       -0.64     30.17 o 
  -7  -2  13       83.30       31.00     44.98 o 
  -6  -2  13      467.73      618.01    111.48 o 
  -5  -2  13      163.12      276.68     85.73 o 
  -4  -2  13     1043.41     1310.53    153.61 o 
  -3  -2  13      172.11      222.04     77.17 o 
  -2  -2  13      879.46     1035.17     83.17 o 
  -1  -2  13      101.87      133.67     36.09 o 
   0  -2  13      669.85      690.58    110.74 o 
   1  -2  13      205.78      211.83     79.93 o 
   2  -2  13      351.81      405.54     91.70 o 
   3  -2  13      109.01       -7.54     23.91 o 
   4  -2  13      174.82        0.64     34.12 o 
   5  -2  13      115.90       28.70     37.80 o 
  -7  -1  13      467.69      729.49    129.88 o 
  -6  -1  13      265.95      249.54     90.32 o 
  -5  -1  13      586.52      679.36    116.17 o 
  -4  -1  13      357.05      541.03    101.82 o 
  -3  -1  13      266.53      346.67     95.84 o 
  -2  -1  13      235.47      368.93     83.43 o 
  -1  -1  13      365.32      455.02     91.98 o 
   0  -1  13      659.50      817.33    122.70 o 
   1  -1  13      255.83      253.40     87.93 o 
   2  -1  13      262.66      162.07     64.39 o 
   3  -1  13      149.04        8.46     34.22 o 
   4  -1  13      183.44       27.50     40.10 o 
   5  -1  13       69.24      102.65     59.79 o 
  -7   0  13      228.78      457.32    124.45 o 
  -6   0  13       71.20       71.01     47.46 o 
  -5   0  13      152.40      155.08     65.95 o 
  -4   0  13       86.94       39.00     41.85 o 
  -3   0  13      917.06     1226.00    147.72 o 
  -2   0  13      468.48      509.11     95.66 o 
  -1   0  13     1025.22      980.23    130.80 o 
   0   0  13      238.51      333.15     97.87 o 
   1   0  13      782.66      708.06    117.00 o 
   2   0  13       84.52      178.72     70.82 o 
   3   0  13      601.81      950.70    139.17 o 
   4   0  13       19.39       58.59     43.23 o 
   5   0  13      223.21      216.15     91.06 o 
  -7   1  13      456.10      696.47    131.62 o 
  -6   1  13      272.42       13.43     29.62 o 
  -4   1  13      361.69      323.40     95.20 o 
  -3   1  13      283.83      301.42     91.61 o 
  -2   1  13      295.27      370.31     85.91 o 
  -1   1  13      410.33      560.34    101.64 o 
   0   1  13      671.35      839.78    125.55 o 
   1   1  13      264.46      286.89     91.89 o 
   2   1  13      295.46      338.12     78.73 o 
   3   1  13      142.87      174.39     74.41 o 
   4   1  13      168.63      323.03     98.23 o 
   5   1  13       54.18      134.20     68.25 o 
  -7   2  13       75.30        5.15     35.04 o 
  -5   2  13      154.66       81.95     52.34 o 
  -4   2  13     1069.22     1375.47    162.07 o 
  -3   2  13      153.79      186.72     75.98 o 
  -2   2  13      833.60      984.46    136.31 o 
  -1   2  13       98.76      193.99     76.90 o 
   0   2  13      642.76      657.66    109.73 o 
   1   2  13      189.72      193.71     70.92 o 
   2   2  13      381.96      349.52     98.05 o 
   3   2  13      115.52       65.77     40.56 o 
   4   2  13      190.50      142.84     71.28 o 
   5   2  13      108.65      107.98     64.66 o 
  -7   3  13       90.26        7.63     36.79 o 
  -6   3  13       34.60       -6.44     30.54 o 
  -4   3  13       88.53       88.12     52.43 o 
  -3   3  13      732.01      816.60    127.76 o 
  -2   3  13      627.25      629.97    114.79 o 
  -1   3  13      322.43      450.52     93.18 o 
   0   3  13      344.47      349.25     79.93 o 
   1   3  13      202.85      291.39     91.43 o 
   2   3  13      675.98      785.60    122.61 o 
   3   3  13      154.46      163.36     74.14 o 
   4   3  13      183.04      198.03     76.80 o 
  -7   4  13      190.37       -0.74     40.93 o 
  -6   4  13      117.85      -15.82     32.74 o 
  -4   4  13       52.68       18.30     39.83 o 
  -3   4  13      606.19      602.28    113.14 o 
  -2   4  13       90.60       84.25     58.78 o 
  -1   4  13      582.50      579.29    108.35 o 
   0   4  13      107.26      154.16     61.63 o 
   1   4  13      347.01      370.95     82.78 o 
   2   4  13       86.33      105.68     50.86 o 
   3   4  13      260.25      341.34     98.97 o 
   4   4  13       99.38       64.57     49.58 o 
  -6   5  13      126.89       -0.46     32.84 o 
  -5   5  13      157.07       -3.77     31.18 o 
  -4   5  13      334.65      365.07    107.16 o 
  -3   5  13      248.99      264.26     88.39 o 
  -2   5  13      109.92      151.49     71.01 o 
  -1   5  13      332.64      498.53    102.19 o 
   0   5  13      483.40      553.63    104.31 o 
   1   5  13      508.38      776.13    121.05 o 
   2   5  13      229.24      267.39     86.55 o 
   3   5  13      370.78      375.65     86.92 o 
   4   5  13      188.65      243.01     88.30 o 
  -6   6  13       66.42       18.86     40.66 o 
  -5   6  13      404.17      424.03     95.75 o 
  -4   6  13      227.08      246.78     87.20 o 
  -3   6  13      350.36      396.34    110.28 o 
  -2   6  13      417.24      417.22     96.03 o 
  -1   6  13      356.24      434.14     94.83 o 
   0   6  13      512.65      684.70    115.07 o 
   1   6  13      316.36      313.01     94.10 o 
   2   6  13      568.60      847.78    128.68 o 
   3   6  13       96.97      122.33     57.12 o 
   4   6  13      292.25      409.13     95.29 o 
  -6   7  13        0.04       26.58     39.74 o 
  -5   7  13      112.84       66.59     51.14 o 
  -4   7  13        1.60       11.22     33.57 o 
  -3   7  13      235.58      309.24     99.06 o 
  -2   7  13      149.66      153.97     70.55 o 
  -1   7  13      270.04      252.85     91.61 o 
   0   7  13       91.49       40.10     40.47 o 
   1   7  13      397.57      442.42     99.15 o 
   2   7  13      176.29      207.69     79.47 o 
   3   7  13      316.82      342.72    103.57 o 
  -5   8  13       29.07       92.90     52.61 o 
  -4   8  13       30.78       81.49     58.32 o 
  -3   8  13      105.30       39.28     47.28 o 
  -2   8  13       94.99       22.26     48.47 o 
  -1   8  13       20.12      -17.66     39.55 o 
   0   8  13      105.04       80.57     55.19 o 
   1   8  13       15.57       14.16     35.32 o 
   2   8  13       58.42       99.15     50.86 o 
   3   8  13      123.59      126.47     64.75 o 
  -4   9  13      101.57      173.93     78.09 o 
  -3   9  13      303.22      399.19    115.99 o 
  -2   9  13      261.05      326.80    103.94 o 
  -1   9  13      333.29      383.00    109.18 o 
   0   9  13      357.87      569.54    111.76 o 
   1   9  13      452.46      649.47    115.80 o 
   2   9  13       21.28        0.09     32.19 o 
  -3  10  13      219.06      345.48    109.92 o 
  -2  10  13      196.71      307.12    101.27 o 
  -1  10  13      163.66      202.54     82.87 o 
   0  10  13      598.10      760.21    123.90 o 
   1  10  13      142.89      108.63     63.83 o 
  -1  11  13      143.07      153.79     80.21 o 
  -2  -9  14        7.87      -22.26     27.69 o 
  -1  -9  14      126.30       56.38     46.36 o 
  -4  -8  14      412.27      494.58     92.07 o 
  -3  -8  14       12.73       17.29     30.17 o 
  -2  -8  14      736.39      759.20    105.13 o 
  -1  -8  14       39.72       34.58     32.38 o 
   0  -8  14      707.43      849.25    127.67 o 
   1  -8  14       83.75      183.22     77.08 o 
  -4  -7  14        3.74      -26.21     29.71 o 
  -3  -7  14      410.67      455.30     83.79 o 
  -2  -7  14       70.04       -4.69     33.76 o 
  -1  -7  14      227.97      306.51     57.90 o 
   0  -7  14       29.54       44.06     48.01 o 
   1  -7  14      226.54      162.16     63.10 o 
   2  -7  14      218.77      284.40     96.95 o 
  -5  -6  14       45.17       76.07     45.44 o 
  -4  -6  14      244.64      224.15     71.93 o 
  -3  -6  14      109.79      113.28     37.52 o 
  -2  -6  14      170.07      247.74     54.53 o 
  -1  -6  14      266.60      281.90     56.43 o 
   0  -6  14      113.60      222.04     80.85 o 
   1  -6  14      116.36      113.41     58.68 o 
   2  -6  14      137.08      140.82     68.43 o 
  -5  -5  14       99.06      142.75     55.65 o 
  -4  -5  14       51.06      119.76     41.04 o 
  -3  -5  14      132.41      232.08     56.52 o 
  -2  -5  14       56.93       71.67     32.79 o 
  -1  -5  14      165.30      146.97     42.49 o 
   0  -5  14      233.28      344.28    100.17 o 
   1  -5  14      186.85      138.25     68.62 o 
   2  -5  14      113.22        7.45     37.53 o 
   3  -5  14       91.89      -21.62     30.26 o 
  -6  -4  14      383.39      384.29     98.97 o 
  -5  -4  14       65.81       86.22     36.71 o 
  -4  -4  14      581.43      849.61     84.75 o 
  -3  -4  14      302.13      450.82     60.16 o 
  -2  -4  14      440.72      588.20     75.88 o 
  -1  -4  14      166.01      206.08     46.22 o 
   0  -4  14      571.47      783.76    125.09 o 
   1  -4  14      162.97       -1.66     34.95 o 
   3  -4  14       57.16        8.28     34.68 o 
  -6  -3  14       40.47       60.89     48.20 o 
  -5  -3  14      218.37      297.27     58.91 o 
  -4  -3  14      151.55      179.55     48.27 o 
  -3  -3  14      152.92      213.18     48.65 o 
  -2  -3  14       53.93       65.41     32.15 o 
  -1  -3  14      403.80      541.05     69.44 o 
   0  -3  14      147.34      113.96     65.03 o 
   2  -3  14       36.06        3.22     31.37 o 
   3  -3  14      240.88       -6.53     31.64 o 
  -6  -2  14        9.74        0.28     40.56 o 
  -5  -2  14        8.28        4.14     33.94 o 
  -4  -2  14      129.86      214.59     80.76 o 
  -3  -2  14       15.42        8.92     38.54 o 
  -2  -2  14      182.30      213.78     48.16 o 
  -1  -2  14       69.81       69.95     28.13 o 
   0  -2  14       34.88       53.53     50.96 o 
   1  -2  14       54.72        9.47     33.57 o 
   2  -2  14       55.63        9.93     33.39 o 
   3  -2  14       28.67       -8.28     31.73 o 
  -6  -1  14       74.04       40.20     54.64 o 
  -5  -1  14       91.79      124.63     64.39 o 
  -4  -1  14       73.85       70.82     55.19 o 
  -3  -1  14      111.13      134.38     60.52 o 
  -2  -1  14      275.41      234.55     83.52 o 
  -1  -1  14       67.46      100.36     33.81 o 
   0  -1  14      236.19      150.02     66.96 o 
   1  -1  14      211.34       13.52     35.78 o 
   3  -1  14      161.81      -22.35     30.81 o 
   4  -1  14      155.31       -7.73     32.84 o 
  -6   0  14       18.82       -9.11     45.90 o 
  -5   0  14      270.95       33.85     30.81 o 
  -4   0  14        0.71        2.76     31.18 o 
  -2   0  14      214.23      238.14     83.24 o 
  -1   0  14      228.93      202.63     76.53 o 
   1   0  14      325.37        6.53     34.40 o 
   2   0  14      333.03      -18.40     25.39 o 
   3   0  14       71.43      106.42     61.63 o 
   4   0  14      372.15      737.31    131.90 o 
  -6   1  14       81.27       20.42     37.53 o 
  -5   1  14       90.72      -16.65     25.75 o 
  -4   1  14       70.29      -10.12     31.83 o 
  -3   1  14      102.32       74.14     53.44 o 
  -2   1  14      274.88      295.62     92.44 o 
  -1   1  14       73.39       55.83     48.84 o 
   0   1  14      228.42       38.72     47.65 o 
   1   1  14      222.00        3.50     35.69 o 
   2   1  14      172.37      271.89     89.22 o 
   3   1  14      167.50      183.68     79.84 o 
   4   1  14      154.21      221.76     87.29 o 
  -6   2  14       13.26       -6.81     37.53 o 
  -5   2  14       10.55        6.16     30.45 o 
  -3   2  14       14.26        4.51     34.31 o 
  -2   2  14      173.66       93.36     54.45 o 
  -1   2  14       73.33       26.67     44.33 o 
   0   2  14       28.24        9.47     38.08 o 
   1   2  14       54.33      109.92     60.52 o 
   2   2  14       56.57       13.89     36.06 o 
   3   2  14       24.85      -10.85     39.83 o 
  -6   3  14       43.99      -33.76     33.76 o 
  -3   3  14      168.74        4.60     34.68 o 
  -2   3  14       42.93        8.74     34.03 o 
  -1   3  14      392.01      439.85     94.00 o 
   0   3  14      160.70      125.74     57.67 o 
   1   3  14      289.35      264.26     91.15 o 
   2   3  14       37.34       85.54     44.79 o 
   3   3  14      222.20      217.16     84.71 o 
  -5   4  14       49.64       -6.25     32.38 o 
  -2   4  14      448.36      508.65    109.09 o 
  -1   4  14      155.47      181.48     73.86 o 
   0   4  14      623.83      596.95    113.41 o 
   1   4  14      136.40      173.29     72.76 o 
   2   4  14      421.27      563.65    110.19 o 
   3   4  14       59.39       51.42     44.52 o 
  -5   5  14       95.87        0.55     32.47 o 
  -4   5  14       65.19      158.67     77.26 o 
  -3   5  14      154.84      214.04     86.00 o 
  -2   5  14       79.38       83.15     56.84 o 
  -1   5  14      163.35      137.33     68.80 o 
   0   5  14      233.82      279.25     92.44 o 
   1   5  14      170.37      143.12     65.67 o 
   2   5  14      130.16       90.14     62.64 o 
   3   5  14       73.79       53.35     49.49 o 
  -5   6  14       44.05       42.31     48.93 o 
  -4   6  14      227.54      169.61     74.87 o 
  -3   6  14      116.82      124.26     75.33 o 
  -2   6  14      163.56      285.87    102.37 o 
  -1   6  14      283.20      196.93     80.94 o 
   0   6  14      107.80      183.13     74.78 o 
   1   6  14       98.99      157.93     71.74 o 
   2   6  14      128.43      154.34     74.14 o 
  -4   7  14        4.34       65.03     54.54 o 
  -3   7  14      398.97      603.76    123.25 o 
  -2   7  14       73.99       33.39     56.11 o 
  -1   7  14      235.40      305.65    102.74 o 
   0   7  14       34.76       58.13     47.55 o 
   1   7  14      256.74      411.89     94.28 o 
   2   7  14      237.79      305.74     95.75 o 
  -4   8  14      427.31      748.72    137.33 o 
  -3   8  14       10.16       42.13     58.32 o 
  -2   8  14      741.90      901.22    150.57 o 
  -1   8  14       31.87       24.01     54.73 o 
   0   8  14      718.80      723.42    127.94 o 
   1   8  14       82.30      110.38     65.31 o 
  -2   9  14       15.68       -3.40     40.20 o 
  -1   9  14      117.37      119.02     66.04 o 
   0   9  14      185.12      187.55     81.95 o 
  -1  -7  15      225.72      327.45    100.72 o 
  -3  -6  15       91.54      160.14     60.52 o 
  -2  -6  15      112.34      130.27     50.08 o 
  -1  -6  15       45.19      109.64     57.12 o 
   0  -6  15      119.76      185.16     82.32 o 
  -4  -5  15      329.01      472.14     66.93 o 
  -3  -5  15       48.30       56.05     30.85 o 
  -2  -5  15      537.91      645.43     74.59 o 
  -1  -5  15       98.13      167.04     77.63 o 
   0  -5  15      626.96      741.45    132.36 o 
   1  -5  15      198.88      336.19    106.60 o 
  -4  -4  15      249.28      322.54     64.32 o 
  -3  -4  15       98.43       75.03     32.82 o 
  -2  -4  15      102.15      102.88     34.81 o 
  -1  -4  15      129.36      155.26     69.54 o 
   0  -4  15       50.28       69.17     66.50 o 
  -5  -3  15      212.20      405.15     76.27 o 
  -4  -3  15       62.33       27.36     27.54 o 
  -3  -3  15      345.05      506.91     65.20 o 
  -2  -3  15       23.90        5.01     23.68 o 
  -1  -3  15      624.84      756.72    127.67 o 
   0  -3  15       17.99        0.92     30.81 o 
   1  -3  15      452.31       46.82     48.38 o 
   2  -3  15        3.16      -15.82     36.52 o 
  -5  -2  15       43.50       40.84     57.76 o 
  -4  -2  15      101.48      182.03     83.24 o 
  -3  -2  15      138.25      139.12     40.22 o 
  -2  -2  15      353.97      159.70    169.98 o 
  -1  -2  15      141.70        4.78     25.94 o 
   0  -2  15      135.85      -26.03     26.03 o 
   1  -2  15       83.14       -1.29     35.04 o 
  -5  -1  15      293.90      506.44    115.80 o 
  -4  -1  15       80.78      131.99     78.46 o 
  -3  -1  15      515.13       15.36     33.57 o 
  -2  -1  15       69.06       23.99     65.86 o 
  -1  -1  15      401.65      -18.76     24.37 o 
   0  -1  15      180.34       -8.92     29.71 o 
   1  -1  15      341.93       -4.78     36.79 o 
   2  -1  15      173.02       31.00     46.82 o 
  -5   0  15       29.29       75.42     64.75 o 
  -4   0  15      489.88       -8.37     31.55 o 
  -3   0  15       24.84        0.09     30.54 o 
  -2   0  15      166.83       -7.36     23.64 o 
  -1   0  15       71.79        7.36     33.57 o 
   0   0  15      256.40       22.63     40.38 o 
   1   0  15      112.57       -9.29     33.30 o 
   2   0  15       35.55       -3.86     34.86 o 
  -4   1  15       83.44        7.45     35.32 o 
  -3   1  15      517.04       12.14     41.67 o 
  -2   1  15       74.93       10.49     35.50 o 
  -1   1  15      379.95       -1.93     36.33 o 
   0   1  15      177.25      -30.35     31.09 o 
   1   1  15      335.66      -20.33     33.48 o 
   2   1  15      185.86      231.70     93.27 o 
  -5   2  15       48.09      -26.21     26.21 o 
  -4   2  15       94.23       10.03     31.37 o 
  -3   2  15      154.74        3.31     40.10 o 
  -2   2  15      390.00       15.27     38.45 o 
  -1   2  15      154.98       -5.52     35.78 o 
   0   2  15      134.87      -12.88     33.94 o 
   1   2  15       84.76      131.16     62.82 o 
   2   2  15      203.01      453.18    123.80 o 
  -4   3  15       62.10       25.39     36.42 o 
  -2   3  15       26.10       -9.84     33.39 o 
  -1   3  15      632.62      642.11    122.52 o 
   0   3  15       22.67       21.16     40.47 o 
   1   3  15      448.74      425.22    124.54 o 
   2   3  15        5.90       17.75     35.50 o 
  -3   4  15      106.60        6.07     33.11 o 
  -2   4  15       88.23       55.46     55.19 o 
  -1   4  15      130.96      211.00     87.66 o 
   0   4  15       53.04       66.04     55.65 o 
   1   4  15      266.61      368.47    109.27 o 
  -4   5  15      330.32      130.80     76.71 o 
  -3   5  15       52.56       61.72     54.45 o 
  -2   5  15      532.24      666.49    127.12 o 
  -1   5  15      110.90      124.17     64.94 o 
   0   5  15      614.28      659.86    118.47 o 
   1   5  15      208.09      286.79     98.51 o 
  -3   6  15       83.44      118.19     69.35 o 
  -2   6  15      112.49      113.23     71.47 o 
  -1   6  15       41.46       56.20     46.08 o 
   0   6  15       95.23      126.75     63.19 o 
  -1   7  15      234.34      202.36     83.70 o 
  -2  -3  16       86.98      212.11     89.04 o 
  -1  -3  16      133.82      228.75     95.75 o 
  -2  -2  16       17.73        8.46     45.62 o 
  -1  -2  16       23.24      -29.80     39.74 o 
  -3  -1  16       62.13       59.37     78.50 o 
  -2  -1  16      104.05       40.20     42.13 o 
  -1  -1  16       31.37       -1.01     33.85 o 
   0  -1  16      209.64      -20.24     29.62 o 
  -3   0  16       77.79       -6.90     39.55 o 
  -2   0  16      158.61       11.87     36.42 o 
  -1   0  16      161.85        2.12     36.88 o 
   0   0  16      139.97      -29.25     31.46 o 
  -3   1  16       67.66       -4.14     35.41 o 
  -2   1  16      114.98        9.29     38.26 o 
  -1   1  16       32.70        0.64     38.26 o 
   0   1  16      214.95        6.07     42.49 o 
  -2   2  16       17.16       48.66     46.17 o 
  -1   2  16       23.75        3.68     37.44 o 
  -2   3  16       86.46      -17.57     36.79 o 
  -1   3  16      118.78       53.99     56.94 o 
                                                 
